# Supplementary material for: Prediction and characterisation of the human B cell response to a heterologous two-dose Ebola vaccine
Source: Nat Commun. 2025 Jul 9;16:6331. doi: 10.1038/s41467-025-61571-x (PMC12241346; doi:10.1038/s41467-025-61571-x)
Supplement: Supplementary file 3 — Supplementary Data 1 [file 41467_2025_61571_MOESM3_ESM.csv]

gene_name	gene_biotype	Rho.coefficient	P.value	FDR
IGHG1	IG_C_gene	0.33760075865339	0.0415767432795215	0.31344907477892
SDC1	protein_coding	0.319108582266477	0.0547004844648318	0.31344907477892
SPATS2	protein_coding	0.316500711237553	0.0567939721781652	0.31344907477892
MZB1	protein_coding	0.282124229492651	0.0908651583017696	0.31344907477892
IGLC2	IG_C_gene	0.275723091512565	0.0986790295295411	0.31344907477892
IGLV3-25	IG_V_gene	0.268847795163585	0.107638766750062	0.31344907477892
SIGLEC6	protein_coding	-0.268610715979137	0.107958469505953	0.31344907477892
IGHV2-5	IG_V_gene	0.265528686581318	0.112181021634479	0.31344907477892
CPNE5	protein_coding	0.265054528212423	0.112841666920411	0.31344907477892
CD38	protein_coding	0.20697012802276	0.218206050468796	0.523245099830195
IGHA1	IG_C_gene	0.201754385964912	0.230227843925286	0.523245099830195
IGHV3-23	IG_V_gene	0.17923186344239	0.287324994828545	0.598593739226135
SOX5	protein_coding	-0.162162162162162	0.336280322546147	0.626337861168658
IGLC3	IG_C_gene	0.15742057847321	0.350749202254449	0.626337861168658
JCHAIN	protein_coding	0.138691322901849	0.411548061756509	0.678854630760823
BHLHE41	protein_coding	0.132053105737316	0.434466963686926	0.678854630760823
IGHG3	IG_C_gene	0.106685633001422	0.528315245533764	0.766103835800042
IGLV3-21	IG_V_gene	0.100758653390232	0.55159476177603	0.766103835800042
IGLV3-10	IG_V_gene	-0.0521574205784732	0.758516265711704	0.96371123871663
IGLV1-44	IG_V_gene	0.0376955903271693	0.824360249491847	0.96371123871663
SEL1L3	protein_coding	-0.0369843527738265	0.827633612353621	0.96371123871663
SSPN	protein_coding	0.0272641062114746	0.872637521150147	0.96371123871663
FCRL5	protein_coding	0.0239449976292082	0.888104051358005	0.96371123871663
DENND5B	protein_coding	0.0146989094357515	0.931389635293779	0.96371123871663
IGHV5-51	IG_V_gene	0.00782361308677098	0.96371123871663	0.96371123871663
