# Supplementary material for: Prediction and characterisation of the human B cell response to a heterologous two-dose Ebola vaccine
Source: Nat Commun. 2025 Jul 9;16:6331. doi: 10.1038/s41467-025-61571-x (PMC12241346; doi:10.1038/s41467-025-61571-x)
Supplement: Supplementary file 4 — Supplementary Data 2 [file 41467_2025_61571_MOESM4_ESM.csv]

gene_name	gene_biotype	Rho.coefficient	P.value	FDR
DNAJB4	protein_coding	-0.664092664092664	1.66539236610753e-05	0.00480620094617204
CDC25A	protein_coding	0.656885456885457	2.17475155935386e-05	0.00480620094617204
HIST1H3A	protein_coding	0.634749034749035	4.7801746731039e-05	0.00561554674432802
TRIP13	protein_coding	0.618275418275418	8.31261007609596e-05	0.00561554674432802
HIST1H2BI	protein_coding	0.616216216216216	8.8904793686325e-05	0.00561554674432802
FEN1	protein_coding	0.606435006435007	0.000121632581845536	0.00561554674432802
HIST1H2BK	protein_coding	0.603088803088803	0.000135107458347926	0.00561554674432802
HIST1H3F	protein_coding	0.602574002574003	0.000137295837687962	0.00561554674432802
ZWINT	protein_coding	0.601544401544402	0.00014176864004138	0.00561554674432802
CEP55	protein_coding	0.6	0.000148724137801348	0.00561554674432802
HIST1H1B	protein_coding	0.597683397683398	0.000159734216777845	0.00561554674432802
CCNE1	protein_coding	0.596396396396397	0.000166162805137143	0.00561554674432802
HIST1H2BL	protein_coding	0.591248391248391	0.00019426857234456	0.00561554674432802
CDK1	protein_coding	0.588931788931789	0.000208254939324958	0.00561554674432802
HIST1H2BO	protein_coding	0.585842985842986	0.00022830786764797	0.00561554674432802
KIF20A	protein_coding	0.585585585585586	0.000230054663101977	0.00561554674432802
NEK2	protein_coding	0.583526383526384	0.000244466333275445	0.00561554674432802
CDCA7	protein_coding	0.583011583011583	0.000248193413010089	0.00561554674432802
FBXO5	protein_coding	0.582496782496783	0.000251971350045248	0.00561554674432802
HIST1H2AJ	protein_coding	0.581467181467182	0.00025968222930532	0.00561554674432802
HIST1H3J	protein_coding	0.579150579150579	0.000277810079644245	0.00561554674432802
CDC6	protein_coding	0.577606177606178	0.000290516788288402	0.00561554674432802
RACGAP1	protein_coding	0.575804375804376	0.000305997142157114	0.00561554674432802
UHRF1	protein_coding	0.575546975546976	0.000308267860752068	0.00561554674432802
MRPL37	protein_coding	0.574002574002574	0.000322211687663408	0.00561554674432802
CDC45	protein_coding	0.570913770913771	0.000351803859578304	0.00561554674432802
HIST1H2BH	protein_coding	0.56962676962677	0.000364834751408608	0.00561554674432802
UBE2T	protein_coding	0.567567567567568	0.000386583146876932	0.00561554674432802
HIST1H2BG	protein_coding	0.567052767052767	0.000392198068274497	0.00561554674432802
HIST1H3C	protein_coding	0.566537966537967	0.000397885732896978	0.00561554674432802
PCNA	protein_coding	0.566537966537967	0.000397885732896978	0.00561554674432802
MCM6	protein_coding	0.565765765765766	0.000406555420403839	0.00561554674432802
RRM2	protein_coding	0.557786357786358	0.000506531583625499	0.00648557648322434
FANCG	protein_coding	0.556499356499357	0.000524562847065855	0.00648557648322434
KIF2C	protein_coding	0.556241956241956	0.000528236998633657	0.00648557648322434
HIST1H4F	protein_coding	0.556241956241956	0.000528236998633657	0.00648557648322434
HIST1H2AH	protein_coding	0.553410553410553	0.000570192995722791	0.00663224484498614
ACTG1	protein_coding	0.553410553410553	0.000570192995722791	0.00663224484498614
PTTG1	protein_coding	0.54980694980695	0.000627871239359946	0.00711587404607939
HIST1H3B	protein_coding	0.545173745173745	0.000709631008160077	0.00784142264016885
HIST1H4D	protein_coding	0.543114543114543	0.000748912383270374	0.00790736372638187
SPAG5	protein_coding	0.542342342342342	0.000764133847663284	0.00790736372638187
DARS2	protein_coding	0.542084942084942	0.000769268416819955	0.00790736372638187
CCNB2	protein_coding	0.540797940797941	0.000795403965532369	0.00799019438102971
RRM1	protein_coding	0.536936936936937	0.000878607473237206	0.00859543688778121
CCNA2	protein_coding	0.535649935649936	0.00090801019558845	0.00859543688778121
HIST1H2BB	protein_coding	0.535392535392536	0.000913994420193929	0.00859543688778121
STMN1	protein_coding	0.534105534105534	0.000944443594383003	0.00863138508762997
SEPHS1	protein_coding	0.533590733590734	0.000956873007452191	0.00863138508762997
SFXN1	protein_coding	0.532303732303732	0.00098858351436231	0.0086798950001373
GINS2	protein_coding	0.531788931788932	0.00100152634616969	0.0086798950001373
HIST1H1E	protein_coding	0.530759330759331	0.001027863525623	0.00868372278516839
CCNF	protein_coding	0.53024453024453	0.00104126087695458	0.00868372278516839
HIST1H2AB	protein_coding	0.528442728442729	0.00108937862273652	0.00891676576388042
SNX5	protein_coding	0.527670527670528	0.00111059642949939	0.0089251567607042
MCM7	protein_coding	0.524839124839125	0.00119156093487069	0.00933267237545072
HIST1H3G	protein_coding	0.524066924066924	0.00121452974550192	0.00933267237545072
VDAC1	protein_coding	0.523552123552124	0.00123005913162961	0.00933267237545072
FAM98A	protein_coding	0.523037323037323	0.00124576395961899	0.00933267237545072
MCM3	protein_coding	0.522007722007722	0.00127770675242702	0.00941243974287902
MAD2L1	protein_coding	0.518918918918919	0.00137792525041802	0.00998431083089777
DSCC1	protein_coding	0.517631917631918	0.00142169253370349	0.0101352919338216
MRPL51	protein_coding	0.515057915057915	0.00151292777542793	0.0106145091545896
BLM	protein_coding	0.511711711711712	0.001639241767471	0.0113210134565966
TUBA1B	protein_coding	0.508365508365508	0.00177477015220044	0.012068437034963
MCM2	protein_coding	0.506048906048906	0.00187429267656528	0.0125520812582099
YARS	protein_coding	0.505276705276705	0.00190854233079126	0.0125906822419364
HIST1H4I	protein_coding	0.503732303732304	0.00197869928181108	0.0126448892824204
HIST1H2AE	protein_coding	0.503474903474904	0.00199061024102151	0.0126448892824204
EEF1AKMT1	protein_coding	0.503217503217503	0.00200258427549645	0.0126448892824204
NDUFB9	protein_coding	0.498584298584299	0.00222923148605033	0.0138777509413274
GALM	protein_coding	0.496525096525097	0.00233700001710604	0.0143465834383454
PSMD8	protein_coding	0.494980694980695	0.00242080437568433	0.014657473069212
INCENP	protein_coding	0.48983268983269	0.00271952516822631	0.0159998410670002
PCLAF	protein_coding	0.48957528957529	0.00273527456832485	0.0159998410670002
WDR76	protein_coding	0.489317889317889	0.00275110389387334	0.0159998410670002
GART	protein_coding	0.488288288288288	0.00281522731423421	0.0161170943470969
GMNN	protein_coding	0.487773487773488	0.0028477775320491	0.0161170943470969
MTHFD1	protein_coding	0.487258687258687	0.00288065713443588	0.0161170943470969
PBK	protein_coding	0.482368082368082	0.00320998584035391	0.0177351717679554
POC1A	protein_coding	0.481595881595882	0.00326488858535622	0.0177703129108383
CENPN	protein_coding	0.481081081081081	0.00330194519130189	0.0177703129108383
SKA2	protein_coding	0.480566280566281	0.00333936915746363	0.0177703129108383
ALDH18A1	protein_coding	0.48005148005148	0.00337716353961633	0.0177703129108383
SLC25A4	protein_coding	0.476190476190476	0.00367274207417485	0.0190982587857092
HIST1H2BE	protein_coding	0.475160875160875	0.00375528067344172	0.0192797647438906
HIST1H1C	protein_coding	0.474388674388674	0.00381824290833126	0.0192797647438906
HIST1H2AK	protein_coding	0.473873873873874	0.00386072783730292	0.0192797647438906
BIRC5	protein_coding	0.473616473616474	0.00388212457512729	0.0192797647438906
HIST1H2AI	protein_coding	0.471299871299871	0.00407939878033007	0.0200343806767321
CCNE2	protein_coding	0.470527670527671	0.00414707131070943	0.0201429177948744
TIMELESS	protein_coding	0.468468468468469	0.00433233743170542	0.0207026863627322
TMEM97	protein_coding	0.468211068211068	0.00435599509442102	0.0207026863627322
HIST1H4A	protein_coding	0.467181467181467	0.00445175469512768	0.0209327188856004
CDC20	protein_coding	0.464350064350064	0.00472460567968536	0.0219818495833782
RFC4	protein_coding	0.463063063063063	0.00485336280720451	0.0223456912581708
DCPS	protein_coding	0.461776061776062	0.0049851602238854	0.0226046456153564
SMC2	protein_coding	0.461518661518662	0.00501188975182111	0.0226046456153564
NCAPG2	protein_coding	0.460489060489061	0.00512005730535769	0.0228592457471525
FABP5	protein_coding	0.45971685971686	0.00520250841664462	0.0229950872015692
HIST1H2BM	protein_coding	0.458944658944659	0.00528611023822644	0.023133274507882
MCM4	protein_coding	0.457657657657658	0.00542803984793313	0.0235215060077102
TUBG1	protein_coding	0.453024453024453	0.00596672811249506	0.025358594478104
LMAN1	protein_coding	0.453024453024453	0.00596672811249506	0.025358594478104
TIMM17A	protein_coding	0.452252252252252	0.00606087106714324	0.0255133810635934
GINS3	protein_coding	0.451737451737452	0.00612434539605059	0.0255373647646638
SPC24	protein_coding	0.446846846846847	0.00675663352510727	0.0277945141711354
FAF2	protein_coding	0.446589446589447	0.00679141975222313	0.0277945141711354
HIST1H2AG	protein_coding	0.446074646074646	0.00686145681274372	0.0278235221214011
RAD51AP1	protein_coding	0.445045045045045	0.00700340520042676	0.0281409554417148
NASP	protein_coding	0.444530244530245	0.0070753256335415	0.0281738191894175
ORC1	protein_coding	0.443500643500644	0.00722108192258666	0.0284974840159223
PSAT1	protein_coding	0.438867438867439	0.00790951496638459	0.0303800126030029
HIST1H1D	protein_coding	0.438867438867439	0.00790951496638459	0.0303800126030029
RANBP1	protein_coding	0.438867438867439	0.00790951496638459	0.0303800126030029
CHEK1	protein_coding	0.438352638352638	0.00798938839351626	0.0303800126030029
SHCBP1	protein_coding	0.437580437580438	0.00811050110215913	0.0303800126030029
ALYREF	protein_coding	0.437580437580438	0.00811050110215913	0.0303800126030029
NME1	protein_coding	0.436293436293436	0.00831587012615259	0.0308875176114239
WDR34	protein_coding	0.435521235521236	0.00844122752277671	0.0310918547088942
ESCO2	protein_coding	0.432947232947233	0.00887090034141187	0.0324044458752401
E2F1	protein_coding	0.431145431145431	0.00918273937983165	0.0332686131629966
CENPU	protein_coding	0.43037323037323	0.00931923961385196	0.033382139652758
HIST1H2BN	protein_coding	0.43011583011583	0.00936512515145247	0.033382139652758
FAM111B	protein_coding	0.429086229086229	0.00955061221814344	0.0335029412731698
MRPS18A	protein_coding	0.429086229086229	0.00955061221814344	0.0335029412731698
GPX7	protein_coding	0.428571428571429	0.00964453200574826	0.0335660090278798
PGAM5	protein_coding	0.424967824967825	0.0103244296660633	0.0355468278952468
FAM185BP	transcribed_unprocessed_pseudogene	-0.424710424710425	0.0103745266934091	0.0355468278952468
HNRNPAB	protein_coding	0.423423423423423	0.0106281466293301	0.0361356985397224
WEE1	protein_coding	0.422908622908623	0.0107310705490839	0.0362071235320237
SAMM50	protein_coding	0.422393822393822	0.01083484629606	0.036280318658019
DHFR	protein_coding	0.420592020592021	0.0112048514209634	0.0372371753989912
HIST1H2BJ	protein_coding	0.42007722007722	0.0113125307362209	0.0373144670552957
AZIN2	protein_coding	-0.418275418275418	0.0116964019752517	0.0382948864671202
IBTK	protein_coding	0.415444015444015	0.0123220912843759	0.0400467966742217
CTLA4	protein_coding	0.413642213642214	0.0127349418200391	0.0409806766749363
HIST1H2BF	protein_coding	0.413384813384813	0.0127948719030344	0.0409806766749363
SUZ12P1	transcribed_unprocessed_pseudogene	-0.410810810810811	0.0134075073184238	0.0426339441348439
ACAA2	protein_coding	0.406949806949807	0.0143731833620788	0.0453781931859915
RPA3	protein_coding	0.406177606177606	0.0145732456285012	0.045683507573032
NNT	protein_coding	0.405148005148005	0.0148436694947458	0.045981722532929
INTS7	protein_coding	0.404633204633205	0.014980470689461	0.045981722532929
SAE1	protein_coding	0.404633204633205	0.014980470689461	0.045981722532929
PAICS	protein_coding	0.403088803088803	0.0153973098357233	0.0469352479130325
ORC6	protein_coding	0.402574002574003	0.0155384233638765	0.0470409803207769
TMEM106C	protein_coding	0.395109395109395	0.0177109870135107	0.0531280207792602
FAM83D	protein_coding	0.394337194337194	0.0179496995091231	0.0531280207792602
MTCH2	protein_coding	0.394079794079794	0.0180298713051788	0.0531280207792602
SPCS2	protein_coding	0.394079794079794	0.0180298713051788	0.0531280207792602
SEC61G	protein_coding	0.391248391248391	0.018931885202587	0.0554165116526056
IDH2	protein_coding	0.390476190476191	0.0191843858763632	0.0556665214702568
AC083843.3	lincRNA	-0.39021879021879	0.0192691805089351	0.0556665214702568
ERLEC1	protein_coding	0.389189189189189	0.0196115219165248	0.0562876148513245
HJURP	protein_coding	0.387387387387387	0.0202229369332551	0.0571829092321848
BANP	protein_coding	-0.387387387387387	0.0202229369332551	0.0571829092321848
CCDC167	protein_coding	0.387129987129987	0.0203115763562285	0.0571829092321848
TUBB	protein_coding	0.384813384813385	0.0211241293211309	0.0590940832907587
TYMS	protein_coding	0.373745173745174	0.0253926993033213	0.0705885100130064
E2F7	protein_coding	0.371171171171171	0.0264822904533715	0.0731573273774387
XBP1	protein_coding	0.368854568854569	0.0274959479305196	0.0748703035825444
IGKV1-17	IG_V_gene	0.368597168597169	0.0276105418189021	0.0748703035825444
FH	protein_coding	0.368597168597169	0.0276105418189021	0.0748703035825444
HIST2H2AB	protein_coding	0.365250965250965	0.0291367492800849	0.0785270925719362
SEL1L3	protein_coding	0.362419562419562	0.0304822275672333	0.0816554217255583
HIST1H2AL	protein_coding	0.360875160875161	0.0312375527453568	0.0826766366074713
LRRC59	protein_coding	0.360875160875161	0.0312375527453568	0.0826766366074713
NUF2	protein_coding	0.357528957528958	0.0329272960529428	0.0866301479488137
LDHA	protein_coding	0.353667953667954	0.0349700404597743	0.0914601058178714
HIST1H4B	protein_coding	0.348777348777349	0.037706166033623	0.0980360316874198
RCC1	protein_coding	0.347490347490348	0.0384546781377351	0.0992080115494767
HIST1H4H	protein_coding	0.347232947232947	0.0386058325486651	0.0992080115494767
CKS1B	protein_coding	0.340797940797941	0.0425458017193537	0.108076117011232
AC104809.2	processed_transcript	-0.340797940797941	0.0425458017193537	0.108076117011232
CASP3	protein_coding	0.337194337194337	0.0448916854283703	0.113383571196227
HIST1H3I	protein_coding	0.335649935649936	0.045928764194101	0.115343828260185
CENPW	protein_coding	0.333333333333333	0.0475208068386578	0.118447134863584
CD38	protein_coding	0.333075933075933	0.0477004298771901	0.118447134863584
SLC1A4	protein_coding	0.32947232947233	0.0502734607529573	0.124138936607861
PPP2R1B	protein_coding	0.327927927927928	0.0514100048977401	0.126240123137784
YWHAQ	protein_coding	0.323294723294723	0.0549446358249175	0.134174193561401
GINS4	protein_coding	0.321750321750322	0.0561653745061589	0.136401623800672
PPIB	protein_coding	0.320720720720721	0.056991238101304	0.137650968528833
EXO1	protein_coding	0.319433719433719	0.058037245792104	0.139415557826684
MT1E	protein_coding	0.318918918918919	0.0584599353051689	0.139671845431809
AGMAT	protein_coding	0.316344916344916	0.0606105350670884	0.143012931132525
HIST1H4C	protein_coding	0.316344916344916	0.0606105350670884	0.143012931132525
AC009093.8	transcribed_unprocessed_pseudogene	-0.316087516087516	0.0608290295314814	0.143012931132525
LAMTOR5-AS1	processed_transcript	-0.315315315315315	0.0614882935928942	0.143798019936821
MAPK6	protein_coding	0.314800514800515	0.061930965662352	0.144070983277682
MANF	protein_coding	0.313256113256113	0.0632742696951002	0.146425273325834
IGLV6-57	IG_V_gene	0.31016731016731	0.0660305484569997	0.152007825093718
MYDGF	protein_coding	0.305019305019305	0.0708357134083581	0.161121575197558
AFG3L1P	transcribed_unitary_pseudogene	0.305019305019305	0.0708357134083581	0.161121575197558
SLC27A2	protein_coding	0.304761904761905	0.0710830478812755	0.161121575197558
COQ3	protein_coding	0.303732303732304	0.0720792266074996	0.161463911693203
HIST2H3D	protein_coding	0.303474903474903	0.0723299875910727	0.161463911693203
MIR3671	miRNA	-0.303474903474903	0.0723299875910727	0.161463911693203
MACC1	protein_coding	0.302702702702703	0.0730864091626657	0.161520964249491
PPP1CC	protein_coding	0.302702702702703	0.0730864091626657	0.161520964249491
BUB1	protein_coding	0.301930501930502	0.073849064248505	0.161590526721976
MTDH	protein_coding	0.301930501930502	0.073849064248505	0.161590526721976
TBRG1	protein_coding	-0.2996138996139	0.076174759373935	0.165858343070341
CDKN2C	protein_coding	0.295495495495496	0.0804513391275696	0.174311234776401
EZH1	protein_coding	-0.294723294723295	0.0812737573772659	0.175234150052447
CCR5	protein_coding	0.293178893178893	0.0829383439924851	0.177955087595526
PIF1	protein_coding	0.286743886743887	0.0901628714300899	0.192231125948754
FUT8	protein_coding	0.286486486486487	0.0904617063288256	0.192231125948754
STT3A	protein_coding	0.285714285714286	0.0913628283713921	0.192932464287011
MIRLET7BHG	lincRNA	-0.285456885456886	0.0916647454757293	0.192932464287011
RWDD4	protein_coding	0.284942084942085	0.0922709014667285	0.193287859944521
TOP2A	protein_coding	0.283912483912484	0.0934925338807382	0.194923113090973
C7orf43	protein_coding	-0.282882882882883	0.0947266568616002	0.196568931140034
IGHV3-21	IG_V_gene	0.282368082368082	0.0953484260148624	0.196934599526024
ARNTL2	protein_coding	0.281338481338481	0.0966014269352655	0.197675142154571
WDR53	protein_coding	0.281338481338481	0.0966014269352655	0.197675142154571
ICOS	protein_coding	0.278764478764479	0.099789567590546	0.203258013248946
IGLV1-40	IG_V_gene	0.278249678249678	0.100436808858394	0.203637933556928
CLPTM1L	protein_coding	0.277734877734878	0.101087276340953	0.204020895628773
PAQR4	protein_coding	0.275418275418275	0.104054554124733	0.208232251092927
CCNB1	protein_coding	0.274903474903475	0.104722932074041	0.208232251092927
IFI27	protein_coding	0.274646074646075	0.105058352926975	0.208232251092927
PDIA4	protein_coding	0.274646074646075	0.105058352926975	0.208232251092927
SEC11C	protein_coding	0.273873873873874	0.106069556828057	0.209297964812506
DTL	protein_coding	0.273359073359073	0.106747822049047	0.209700165980795
YWHAZ	protein_coding	0.26949806949807	0.111941080420403	0.218929015689461
MYL6B	protein_coding	0.266409266409266	0.116232487467636	0.226320526258568
SAFB2	protein_coding	-0.265122265122265	0.118056971750842	0.228864831201193
ENGASE	protein_coding	-0.264092664092664	0.119532114707039	0.229424922050915
GGH	protein_coding	0.263835263835264	0.119903070121632	0.229424922050915
PYM1	protein_coding	0.263835263835264	0.119903070121632	0.229424922050915
SLC35B4	protein_coding	0.262290862290862	0.122147112285774	0.232711308751345
COX8A	protein_coding	0.26023166023166	0.125188299128598	0.237481666158112
PHGDH	protein_coding	0.258429858429858	0.127895794356932	0.241580944896428
IGLV1-44	IG_V_gene	0.254568854568855	0.133845332862895	0.250676428497456
PPP1CA	protein_coding	0.254568854568855	0.133845332862895	0.250676428497456
AATBC	antisense	-0.254054054054054	0.134653971535432	0.251126816112494
AL353898.3	TEC	-0.250450450450451	0.140416877344722	0.260774200783055
HIST1H4E	protein_coding	0.249163449163449	0.142518838735043	0.263570404689913
HMGB2	protein_coding	0.248391248391248	0.143791164149817	0.264815393975913
BLMH	protein_coding	0.246074646074646	0.147658610603881	0.270809567995499
DSN1	protein_coding	0.245045045045045	0.149401911237864	0.272227128749677
NCAPD2	protein_coding	0.244530244530245	0.150279229445523	0.272227128749677
CASP6	protein_coding	0.244530244530245	0.150279229445523	0.272227128749677
GLDC	protein_coding	0.24015444015444	0.157890165518959	0.283688833981219
IGLV1-51	IG_V_gene	0.24015444015444	0.157890165518959	0.283688833981219
SNRPGP2	processed_pseudogene	0.238867438867439	0.160181439045192	0.285484661524092
H2AFZ	protein_coding	0.238867438867439	0.160181439045192	0.285484661524092
HIST1H2BD	protein_coding	0.237837837837838	0.162031867906341	0.287622833793585
CUEDC1	protein_coding	-0.235778635778636	0.165779394428164	0.293097969348994
MSH6	protein_coding	0.235263835263835	0.166726039669528	0.293597249139168
DCUN1D5	protein_coding	0.233719433719434	0.169589518657186	0.297454631930462
CKS2	protein_coding	0.233204633204633	0.170551882123136	0.297627040034828
ARHGAP11A	protein_coding	0.232947232947233	0.171034543368431	0.297627040034828
DBP	protein_coding	0.232432432432432	0.172002829066753	0.298138237049039
PLK4	protein_coding	0.231917631917632	0.172975071253434	0.298652271461008
DEPDC1B	protein_coding	0.23011583011583	0.17640917133227	0.303396318011142
AC022149.1	processed_pseudogene	0.224710424710425	0.187005512788134	0.319136821051564
AC083798.2	antisense	-0.224710424710425	0.187005512788134	0.319136821051564
SLC35F2	protein_coding	0.224195624195624	0.188037869911781	0.319664378850028
CHAF1B	protein_coding	0.223166023166023	0.190114760014286	0.321956796652546
CIP2A	protein_coding	0.222393822393822	0.191683104360846	0.32337378674616
DEPDC1	protein_coding	0.221621621621622	0.19326062174336	0.324795417530666
TTK	protein_coding	0.22033462033462	0.195910253621177	0.327855406451873
MOXD1	protein_coding	0.21981981981982	0.196977275264511	0.327855406451873
IGHV4-34	IG_V_gene	0.21956241956242	0.197512325019766	0.327855406451873
ATP13A3	protein_coding	0.219305019305019	0.198048401634955	0.327855406451873
XRCC2	protein_coding	0.217503217503218	0.201829746212996	0.332525409913932
GAPDH	protein_coding	0.217245817245817	0.202374061689701	0.332525409913932
UBE2J1	protein_coding	0.216216216216216	0.204561658063445	0.334875010607566
HIST1H4L	protein_coding	0.215701415701416	0.205661665856423	0.335433418112689
IGLV3-10	IG_V_gene	0.215186615186615	0.206765820104685	0.335994457670114
NCAPG	protein_coding	0.214414414414414	0.208429836935024	0.337457831228133
PRR11	protein_coding	0.213384813384813	0.210663084542533	0.339828771415327
AL604028.2	processed_pseudogene	-0.212097812097812	0.21347809548312	0.343117520740143
UBE2C	protein_coding	0.20978120978121	0.21861099821472	0.350094424677196
HMMR	protein_coding	0.205148005148005	0.229132340690528	0.365619114026042
NTAN1P2	processed_pseudogene	0.201801801801802	0.236944339259982	0.376724453068029
SLC16A14	protein_coding	0.1997425997426	0.241841122308198	0.383131813835927
SPICE1	protein_coding	-0.196911196911197	0.248685871947976	0.392568412146447
IGHV3-7	IG_V_gene	0.196138996138996	0.250575120853801	0.394143072659715
LRP5L	protein_coding	-0.19021879021879	0.265380911894928	0.414481848259924
AC005154.1	processed_transcript	-0.19021879021879	0.265380911894928	0.414481848259924
AKT1S1	protein_coding	-0.18970398970399	0.266695324139527	0.415068074893208
CDCA2	protein_coding	0.188931788931789	0.26867504585476	0.416682000939664
EXD3	protein_coding	-0.185842985842986	0.2766912796873	0.427613795880372
MZB1	protein_coding	0.183268983268983	0.28349061874474	0.436595308310715
IGHG1	IG_C_gene	0.181724581724582	0.287622277269194	0.441420300531193
HSPD1	protein_coding	0.178635778635779	0.296002818571012	0.450670270332219
MYBL2	protein_coding	-0.178635778635779	0.296002818571013	0.450670270332219
KIF11	protein_coding	0.178378378378378	0.296708254901981	0.450670270332219
TUBA1C	protein_coding	0.177091377091377	0.300251727448284	0.452939465980005
NALT1	antisense	-0.177091377091377	0.300251727448284	0.452939465980005
MND1	protein_coding	0.175546975546976	0.30453973582849	0.457845453184328
ZNF274	protein_coding	-0.174774774774775	0.306698401916483	0.459527775074866
AC073569.3	sense_intronic	-0.17014157014157	0.319855587882802	0.477117199009983
CLDND1	protein_coding	0.16988416988417	0.320596850918473	0.477117199009983
DTYMK	protein_coding	0.169369369369369	0.32208262996543	0.47771987397557
IGKC	IG_C_gene	0.167310167310167	0.328069098179337	0.484971710352063
IGKV1-12	IG_V_gene	0.166280566280566	0.331088325423284	0.487803466123638
EPC1	protein_coding	0.163963963963964	0.337944867309671	0.496251266946428
FASTKD5	protein_coding	0.162419562419562	0.342564509024279	0.501369248307057
PTOV1	protein_coding	-0.161904761904762	0.344113020749199	0.501973449409722
ZNF354B	protein_coding	-0.16036036036036	0.348784418250826	0.50667339845557
CCDC159	protein_coding	0.15984555984556	0.350350163578652	0.50667339845557
NUDT1	protein_coding	0.15958815958816	0.351134649744079	0.50667339845557
EIF4A1	protein_coding	-0.159330759330759	0.351920211144479	0.50667339845557
TNFRSF17	protein_coding	0.158301158301158	0.355073202403015	0.509553102149781
DENND5B	protein_coding	0.157786357786358	0.35665614059967	0.510168330566519
AC138150.1	antisense	-0.156756756756757	0.359834887778852	0.512650488686148
IGKV3-20	IG_V_gene	0.156241956241956	0.361430690777811	0.512650488686148
ERCC5	protein_coding	0.155727155727156	0.363030775924806	0.512650488686148
RPL29P14	processed_pseudogene	-0.155727155727156	0.363030775924806	0.512650488686148
IGKV1-9	IG_V_gene	0.154954954954955	0.365438925659928	0.514407659686906
IGHA1	IG_C_gene	0.154182754182754	0.367856691888124	0.51616716766524
IGLV3-21	IG_V_gene	-0.152380952380952	0.373535478262521	0.52247683984821
ANKAR	protein_coding	-0.151866151866152	0.37516757200023	0.523104311747955
SNHG4	lincRNA	0.150579150579151	0.379266401928237	0.526644180212953
EGLN2	protein_coding	-0.15032175032175	0.380089351782651	0.526644180212953
TPX2	protein_coding	0.14954954954955	0.38256455995032	0.52841729843138
AC011477.1	transcribed_unprocessed_pseudogene	0.149034749034749	0.384219992349534	0.529050581366024
CLSPN	protein_coding	0.148519948519949	0.385879654680172	0.529685737169678
FANCI	protein_coding	0.147747747747748	0.388377069760993	0.529823039612218
ITGB1	protein_coding	0.147747747747748	0.388377069760993	0.529823039612218
AF129075.1	sense_intronic	0.142599742599743	0.405268320508347	0.551164915891352
IGHV3-15	IG_V_gene	0.141827541827542	0.40783809631866	0.552958400530208
IGKV3-11	IG_V_gene	0.14002574002574	0.413870620240041	0.559421449988068
ASPM	protein_coding	-0.137966537966538	0.420827044286901	0.56609055816791
CDKN3	protein_coding	-0.136936936936937	0.424329988513263	0.56609055816791
TRAJ29	TR_J_gene	-0.136936936936937	0.424329988513263	0.56609055816791
DERL3	protein_coding	0.136679536679537	0.425208292560511	0.56609055816791
CDH23	protein_coding	-0.136679536679537	0.425208292560512	0.56609055816791
IGHG2	IG_C_gene	-0.135135135135135	0.43049962719063	0.569703099455863
ATP2B1-AS1	lincRNA	-0.135135135135135	0.43049962719063	0.569703099455863
CENPF	protein_coding	0.133848133848134	0.434937151895149	0.572149467671595
L3MBTL1	protein_coding	-0.133848133848134	0.434937151895149	0.572149467671595
BCO2	protein_coding	0.133333333333333	0.436719284068199	0.572789090676985
TNNI2	protein_coding	-0.132303732303732	0.440295720613032	0.575771326955504
ZNF767P	transcribed_unprocessed_pseudogene	-0.131531531531532	0.44298867131056	0.577584049319373
IGKV2-30	IG_V_gene	0.130759330759331	0.445690701130846	0.5793979114701
VDAC1P8	transcribed_processed_pseudogene	-0.12972972972973	0.449307488475125	0.58197563628727
IGKV4-1	IG_V_gene	0.128957528957529	0.452030607452489	0.58197563628727
HMGN2	protein_coding	0.128700128700129	0.452940314214527	0.58197563628727
AL365203.2	lincRNA	-0.128700128700129	0.452940314214527	0.58197563628727
SDC1	protein_coding	0.126640926640927	0.460253838510275	0.589658540932005
AC020951.1	TEC	-0.123809523809524	0.4704133707024	0.600384857096677
BTG3	protein_coding	0.123552123552124	0.471342862924315	0.600384857096677
SLC25A20	protein_coding	0.122007722007722	0.476940328633274	0.603489938719642
FRG1HP	transcribed_unprocessed_pseudogene	-0.121750321750322	0.477876648307409	0.603489938719642
AC092117.1	lincRNA	-0.121750321750322	0.477876648307409	0.603489938719642
ZNF367	protein_coding	0.118918918918919	0.488240009132314	0.614820752240691
TTC17	protein_coding	-0.118404118404118	0.490136763851222	0.615455822790455
KDM4C	protein_coding	-0.117631917631918	0.492989065884137	0.617283759548976
CCDC142	protein_coding	0.116344916344916	0.497761944353764	0.620386398398667
HSP90B1	protein_coding	0.115830115830116	0.499677732646889	0.620386398398667
POLQ	protein_coding	-0.115830115830116	0.49967773264689	0.620386398398667
IGKV2-24	IG_V_gene	0.115315315315315	0.501597299022962	0.621025227361763
RF02271	misc_RNA	-0.111969111969112	0.514165891068382	0.634808167184985
CKAP2	protein_coding	0.111454311454311	0.516113477076797	0.635437762863354
IGLV1-47	IG_V_gene	0.110682110682111	0.519041776682213	0.636700041095195
APOBEC3H	protein_coding	0.11042471042471	0.520019716822094	0.636700041095195
IGKV1-16	IG_V_gene	0.10965250965251	0.52295903962642	0.638530098107397
BHLHE41	protein_coding	0.107593307593308	0.530837349573082	0.646363935292844
RPS10	protein_coding	0.106306306306306	0.535790689113498	0.650602979637818
SNX24	protein_coding	0.105019305019305	0.540766433368705	0.654845927531418
IGLC3	IG_C_gene	0.104247104247104	0.543762560903879	0.656090638760896
JCHAIN	protein_coding	0.103989703989704	0.544763041686084	0.656090638760896
SUGP2	protein_coding	0.102187902187902	0.551791061114171	0.66274904622952
TPM4	protein_coding	0.101158301158301	0.555826314266577	0.665786533620127
SLC44A1	protein_coding	-0.100643500643501	0.557849150140439	0.665813866302723
H2AFX	protein_coding	0.1003861003861	0.558861865154548	0.665813866302723
IGLV7-46	IG_V_gene	0.0990990990990991	0.563938350444121	0.669465546224424
RHOT2	protein_coding	0.0988416988416989	0.564956218872647	0.669465546224424
POC1B-AS1	antisense	-0.0983268983268983	0.566994514815237	0.670084426599826
C5orf30	protein_coding	0.0921492921492922	0.591715791130471	0.697435679145781
HSPA5	protein_coding	0.0908622908622909	0.596925666843988	0.701705172194262
AHSA2P	transcribed_unitary_pseudogene	-0.0888030888030888	0.605303159378152	0.709665773064041
CHAC2	protein_coding	0.0872586872586873	0.611619498361282	0.714518026693372
HIST1H3H	protein_coding	0.087001287001287	0.612674959540244	0.714518026693372
CES4A	protein_coding	-0.0826254826254826	0.630735327704591	0.733644775909024
IGLV3-27	IG_V_gene	0.0800514800514801	0.641460501580642	0.741378741645541
RAB4B	protein_coding	0.0800514800514801	0.641460501580642	0.741378741645541
KLHL14	protein_coding	0.0797940797940798	0.642537056966749	0.741378741645541
ERVK13-1	processed_transcript	-0.0792792792792793	0.644692345993684	0.741378741645541
LZTR1	protein_coding	-0.079021879021879	0.645771075867723	0.741378741645541
BUB1B	protein_coding	-0.0772200772200772	0.653342268180888	0.748127674963608
NUS1	protein_coding	0.0756756756756757	0.659859486663193	0.753637966679925
AC018926.2	sense_intronic	-0.0746460746460747	0.66421824689425	0.755955966215333
IGLV3-19	IG_V_gene	-0.0743886743886744	0.665309662574128	0.755955966215333
AC104695.4	sense_intronic	-0.0733590733590734	0.669682168850805	0.758973124697579
ATAD2	protein_coding	-0.0715572715572716	0.677360097530915	0.764288631776268
MKI67	protein_coding	-0.0710424710424711	0.679559801556727	0.764288631776268
LUC7L3	protein_coding	-0.0710424710424711	0.679559801556727	0.764288631776268
GSAP	protein_coding	0.0664092664092664	0.699474059680761	0.784689173550498
IGLC2	IG_C_gene	0.0643500643500644	0.708390397689557	0.792679888047555
LYNX1	protein_coding	0.0628056628056628	0.71510318940616	0.797408168663231
IGLV2-11	IG_V_gene	0.0625482625482626	0.716224079093445	0.797408168663231
IGHV1-2	IG_V_gene	-0.062033462033462	0.718467631585824	0.797896213972197
IGHV3-11	IG_V_gene	0.0602316602316602	0.726338457253827	0.802329281354946
HIST2H2BF	protein_coding	0.0597168597168597	0.728592448119011	0.802329281354946
TMEM259	protein_coding	-0.0594594594594595	0.729720296616942	0.802329281354946
FGFRL1	protein_coding	-0.0594594594594595	0.729720296616942	0.802329281354946
COL6A3	protein_coding	-0.0581724581724582	0.735367982393065	0.806532625850459
TMEM200A	protein_coding	-0.0574002574002574	0.738763269522549	0.808250903784571
CKAP5	protein_coding	-0.0566280566280566	0.74216349068323	0.809966081190093
IGKV1-6	IG_V_gene	-0.0553410553410554	0.747841327901587	0.813386965736182
IGLV3-1	IG_V_gene	0.0550836550836551	0.748978495598701	0.813386965736182
CKAP2L	protein_coding	0.0540540540540541	0.753532425996738	0.815562635264326
BRI3BP	protein_coding	-0.0537966537966538	0.754672212269478	0.815562635264326
IGLV2-23	IG_V_gene	0.0512226512226512	0.766098134752765	0.8258911599042
IGLV3-25	IG_V_gene	0.0504504504504505	0.76953565317911	0.827578488333739
ZFPL1	protein_coding	-0.0483912483912484	0.778723645232743	0.83261939902672
SNHG19	lincRNA	0.0483912483912484	0.778723645232743	0.83261939902672
RUFY3	protein_coding	-0.0481338481338481	0.779874278726385	0.83261939902672
RNU4-62P	snRNA	-0.0458172458172458	0.79025069856158	0.841664599431851
MCM10	protein_coding	0.042985842985843	0.802981832228079	0.853168196742334
IGKV1-5	IG_V_gene	0.0386100386100386	0.822755954052759	0.872081850578703
DMTF1	protein_coding	0.0314028314028314	0.855558152873393	0.903762866200554
CCDC189	protein_coding	0.0311454311454312	0.856734481760254	0.903762866200554
IGKV1-27	IG_V_gene	-0.0301158301158301	0.861442851504746	0.906566048488328
RMI2	protein_coding	0.0267696267696268	0.876777152930338	0.920511880273656
ZC3HAV1L	protein_coding	-0.0257400257400257	0.881504682053483	0.923282155136587
DLGAP5	protein_coding	-0.0244530244530245	0.887419822464926	0.925093305494097
IFI30	protein_coding	-0.0244530244530245	0.887419822464926	0.925093305494097
IGLV2-8	IG_V_gene	-0.0203346203346203	0.906387516150525	0.942643016796546
SGO2	protein_coding	0.0182754182754183	0.915891436093102	0.946095628479073
NDC80	protein_coding	0.018018018018018	0.917080271588586	0.946095628479073
IGHG3	IG_C_gene	-0.018018018018018	0.917080271588586	0.946095628479073
IGLC7	IG_C_gene	0.0177606177606178	0.918269286464982	0.946095628479073
IGKV3-15	IG_V_gene	-0.015958815958816	0.926597198450772	0.952455724919166
AC100786.1	antisense	0.0133848133848134	0.938507504105388	0.962460131820375
ETFDH	protein_coding	-0.0102960102960103	0.952817228882777	0.971728692203208
HELLS	protein_coding	0.00978120978120978	0.955203735537999	0.971728692203208
DONSON	protein_coding	0.00952380952380952	0.956397135856046	0.971728692203208
EME2	protein_coding	-0.00926640926640927	0.957590630723988	0.971728692203208
AC040162.1	protein_coding	0.00900900900900901	0.958784217558289	0.971728692203208
ITM2C	protein_coding	0.00772200772200772	0.964753440762246	0.971728692203208
AC036176.2	processed_pseudogene	-0.00772200772200772	0.964753440762247	0.971728692203208
MIB2	protein_coding	0.00746460746460747	0.965947525109518	0.971728692203208
AF117829.1	lincRNA	-0.00669240669240669	0.969530210999128	0.971728692203208
APBB3	protein_coding	-0.00669240669240669	0.969530210999128	0.971728692203208
PSTK	protein_coding	-0.00386100386100386	0.982671284007676	0.982671284007676
