# Supplementary material for: Prediction and characterisation of the human B cell response to a heterologous two-dose Ebola vaccine
Source: Nat Commun. 2025 Jul 9;16:6331. doi: 10.1038/s41467-025-61571-x (PMC12241346; doi:10.1038/s41467-025-61571-x)
Supplement: Supplementary file 5 — Supplementary Data 3 [file 41467_2025_61571_MOESM5_ESM.csv]

Cell type count	Sample 1 D1	Sample 1 D11	Sample 1 D64	Sample 2 D1	Sample 2 D11	Sample 2 D64	Sample 3 D1	Sample 3 D11	Sample 3 D64	Sample 4 D1	Sample 4 D11	Sample 4 D92	Sample 5 D11
Naive1	789	1231	1230	1210	597	885	697	652	757	870	1158	1322	682
Unswitched_mem	396	592	459	455	282	365	372	488	446	683	822	876	636
Switched_mem	212	309	288	293	210	221	272	354	324	417	497	599	474
Naive2	195	228	262	412	232	300	229	195	242	243	320	350	338
Immature	181	289	258	348	195	270	180	184	289	269	364	362	205
Naive3	89	146	129	281	134	198	91	144	165	93	121	134	78
Naive4	29	42	49	65	70	65	65	69	109	57	92	80	115
Naive5	2	3	7	8	7	10	148	161	227	5	3	7	260
Plasma_cells	3	22	26	4	1	8	3	4	10	20	42	63	9
Proliferating	24	17	25	18	8	8	13	13	8	23	19	18	15
