# Supplementary material for: Prediction and characterisation of the human B cell response to a heterologous two-dose Ebola vaccine
Source: Nat Commun. 2025 Jul 9;16:6331. doi: 10.1038/s41467-025-61571-x (PMC12241346; doi:10.1038/s41467-025-61571-x)
Supplement: Supplementary file 6 — Supplementary Data 4 [file 41467_2025_61571_MOESM6_ESM.csv]

pathway	pval	padj	log2err	ES	NES	size	leadingEdge
GOBP_PROTEIN_EXIT_FROM_ENDOPLASMIC_RETICULUM	6.64285179178493e-11	4.85756396389772e-08	0.839088935621274	0.742542479479959	2.40731657862059	42	TMED9 LMAN1 HSP90B1 ERLEC1 SELENOS SEC13 HM13 OS9 EDEM1 EDEM2 VCP DERL1 SEC61B SAR1B UFD1 SEL1L SVIP SURF4 BCAP31 DERL2 TM9SF4 UBE2J1 SYVN1 DERL3 NPLOC4
GOBP_ENDOPLASMIC_RETICULUM_TO_CYTOSOL_TRANSPORT	3.3743416746366e-09	1.05166982192841e-06	0.774939030136436	0.789284870851343	2.35286241646099	26	HSP90B1 ERLEC1 SELENOS HM13 OS9 EDEM1 EDEM2 VCP DERL1 SEC61B UFD1 SEL1L SVIP BCAP31 DERL2 UBE2J1 SYVN1 DERL3 NPLOC4
GOBP_ATP_SYNTHESIS_COUPLED_ELECTRON_TRANSPORT	1.9110729290843e-09	6.70069945760181e-07	0.774939030136436	0.612084299583622	2.20099490116939	77	NDUFA7 NDUFC2 GHITM COX5A NDUFA1 CHCHD2 UQCRQ NDUFB4 NDUFB6 NDUFB8 NDUFB10 DNAJC15 NDUFV1 NDUFS2 COX6A1 NDUFAB1 NDUFV2 NDUFC1 UQCR10 UQCRB NDUFB5 NDUFB9 NDUFB2 ISCU NDUFA9 NDUFS8 NDUFA2 NDUFA4 SDHC NDUFS4 NDUFB1 NDUFS5 COX7A2L NDUFA5 NDUFA3 UQCC3 MT-ND5 CYCS NDUFA12 MT-ND6 NDUFB7 NDUFS6 NDUFB3 MT-ND2 COX5B COX4I1 MT-ND4L COX7C COX15 MT-ND1 UQCRH
GOBP_OXIDATIVE_PHOSPHORYLATION	2.51200887077243e-11	3.52309244125833e-08	0.863415391606693	0.583409555995793	2.19804808145366	117	NDUFA7 ATP5PF NDUFC2 GHITM COX5A NDUFA1 CHCHD2 UQCRQ NDUFB4 VCP NDUFB6 NDUFB8 UQCRC1 ABCD1 NDUFB10 ATP5ME COX7A2 DNAJC15 NDUFV1 ATP5MF NDUFS2 COX6A1 NDUFAB1 NDUFV2 ATP5PB NDUFC1 UQCR10 UQCRB NDUFB5 ATP5PO NDUFB9 NDUFB2 STOML2 CHCHD10 ISCU NDUFA9 NDUFS8 ATP5F1C NDUFA2 NDUFA4 SDHC ATP5F1E NDUFS4 FXN ATP5PD NDUFB1 NDUFS5 COX7A2L ATPSCKMT NDUFA5 ATP5F1B NDUFA3 UQCC3 MT-ND5 CYCS NDUFA12 ANTKMT MT-ND6 …
GOBP_AEROBIC_RESPIRATION	1.85374766666724e-12	5.19976220500161e-09	0.898671232061694	0.556330812302276	2.16134685765595	156	NDUFA7 ATP5PF NDUFC2 IDH2 GHITM COX5A NDUFA1 CHCHD2 UQCRQ NDUFB4 VCP NDUFB6 NDUFB8 UQCRC1 ABCD1 MDH1 NDUFB10 ATP5ME COX7A2 DNAJC15 NDUFV1 ATP5MF NDUFS2 COX6A1 NDUFAB1 NDUFV2 ATP5PB SDHB NDUFC1 UQCR10 UQCRB NDUFB5 ATP5PO SURF1 NDUFB9 NDUFB2 SUCLA2 STOML2 CHCHD10 ISCU NDUFA9 NDUFS8 ATP5F1C NDUFA2 NDUFA4 SDHC ATP5F1E MDH2 NDUFS4 FXN ATP5PD ARL2 NDUFB1 NDUFS5 HIF1A OGDH COX7A2L ATPSCKMT NDUFA5 ATP5F1…
GOBP_MITOCHONDRIAL_ELECTRON_TRANSPORT_NADH_TO_UBIQUINONE	3.19419247896294e-07	5.59981868968191e-05	0.674962860011025	0.645618156330343	2.1378787935701	48	NDUFA7 NDUFC2 NDUFA1 NDUFB4 NDUFB6 NDUFB8 NDUFB10 DNAJC15 NDUFV1 NDUFS2 NDUFAB1 NDUFV2 NDUFC1 NDUFB5 NDUFB9 NDUFB2 ISCU NDUFA9 NDUFS8 NDUFA2 NDUFA4 NDUFS4 NDUFB1 NDUFS5 NDUFA5 NDUFA3 MT-ND5 MT-ND6 NDUFB7 NDUFS6 NDUFB3 MT-ND2
GOBP_ERAD_PATHWAY	2.40240481860092e-08	5.18365039705815e-06	0.73376198835648	0.577581928869339	2.11793147554758	87	SDF2L1 HSP90B1 ERLEC1 SELENOS HM13 OS9 CALR EDEM1 CANX EDEM2 VCP HSPA5 DERL1 SEC61B TMEM259 UFD1 SEL1L GET4 SVIP UBXN4 STT3B TRIM25 BCAP31 DERL2 UGGT1 UBE2J1 RNF103 SYVN1 DERL3 NPLOC4 RNF5
GOBP_RESPIRATORY_ELECTRON_TRANSPORT_CHAIN	1.93271554817679e-08	4.92842464785081e-06	0.73376198835648	0.566711147379873	2.09547500635939	93	NDUFA7 NDUFC2 GHITM COX5A NDUFA1 CHCHD2 UQCRQ NDUFB4 NDUFB6 NDUFB8 NDUFB10 DNAJC15 NDUFV1 NDUFS2 COX6A1 NDUFAB1 NDUFV2 SDHB NDUFC1 UQCR10 UQCRB NDUFB5 NDUFB9 NDUFB2 ISCU NDUFA9 NDUFS8 NDUFA2 NDUFA4 SDHC NDUFS4 ETFRF1 SCO2 NDUFB1 NDUFS5 COX7A2L NDUFA5 NDUFA3 UQCC3 MT-ND5 CYCS NDUFA12 MT-ND6 NDUFB7 NDUFS6 NDUFB3 ETFA MT-ND2 COX5B COX4I1 MT-ND4L COX7C COX15 MT-ND1 UQCRH
GOBP_UBIQUITIN_DEPENDENT_ERAD_PATHWAY	2.81909353828299e-07	5.27170491658919e-05	0.674962860011025	0.582085178055116	2.07067808562777	70	HSP90B1 ERLEC1 SELENOS OS9 CALR EDEM1 CANX EDEM2 VCP HSPA5 DERL1 SEC61B UFD1 SEL1L SVIP UBXN4 STT3B TRIM25 BCAP31 DERL2 UBE2J1 RNF103 SYVN1 DERL3 NPLOC4 RNF5
GOBP_ELECTRON_TRANSPORT_CHAIN	1.24290928024772e-08	3.48636053109486e-06	0.747739663149885	0.538088654386481	2.03987039769541	122	NDUFA7 NDUFC2 GHITM COX5A NDUFA1 CHCHD2 UQCRQ NDUFB4 NDUFB6 NDUFB8 NDUFB10 DNAJC15 NDUFV1 FDX1 NDUFS2 COX6A1 NDUFAB1 NDUFV2 NCF1 SDHB NDUFC1 FDX2 UQCR10 UQCRB NDUFB5 CYBA SURF1 NDUFB9 NDUFB2 ISCU NDUFA9 NDUFS8 ALDH2 NDUFA2 CYBB NDUFA4 SDHC NDUFS4 ETFRF1 SCO2 NDUFB1 NDUFS5 COX7A2L NDUFA5 NDUFA3 UQCC3 MT-ND5 CYCS NDUFA12 AKR1B1 MT-ND6 PHGDH NDUFB7 SRD5A1 QDPR NDUFS6 NDUFB3 ETFA MT-ND2 COX5B COX4I1 …
GOBP_PEPTIDYL_ASPARAGINE_MODIFICATION	5.16408184025947e-05	0.00603552065080326	0.557332238758646	0.713910212797124	2.03070544474432	21	RPN2 OSTC DDOST STT3A RPN1 ALG5 MGAT1 STT3B DAD1 OST4 UGGT1 UBE2J1
GOBP_CELLULAR_RESPIRATION	6.92700743514826e-11	4.85756396389772e-08	0.839088935621274	0.51564078754555	2.02315507290342	187	NDUFA7 ATP5PF NDUFC2 IDH2 GHITM COX5A NDUFA1 CHCHD2 UQCRQ NDUFB4 VCP NDUFB6 NDUFB8 UQCRC1 ABCD1 MDH1 NDUFB10 ATP5ME COX7A2 DNAJC15 NDUFV1 ATP5MF NDUFS2 COX6A1 NDUFAB1 NDUFV2 ATP5PB SDHB NDUFC1 UQCR10 UQCRB NDUFB5 ATP5PO SURF1 NDUFB9 NDUFB2 SUCLA2 STOML2 CHCHD10 ISCU NDUFA9 NDUFS8 ATP5F1C NDUFA2 NDUFA4 SDHC ATP5F1E MDH2 NDUFS4 FXN ATP5PD ETFRF1 ARL2 SCO2 NDUFB1 NDUFS5 HIF1A OGDH OPN3 COX7A2L ATPSC…
GOBP_REGULATION_OF_PROTEIN_EXIT_FROM_ENDOPLASMIC_RETICULUM	4.87409835566237e-05	0.00594428082070998	0.557332238758646	0.727635852010987	2.0199478152825	19	ERLEC1 OS9 EDEM1 EDEM2 SAR1B SVIP BCAP31 DERL2 TM9SF4 UBE2J1 DERL3 UBE2G2
GOBP_NADH_DEHYDROGENASE_COMPLEX_ASSEMBLY	3.81874470224589e-06	0.000595087716099984	0.610526878385931	0.59315738837512	2.01518261645522	55	NDUFC2 NDUFA1 NDUFB4 NDUFB6 NDUFB8 NDUFB10 NDUFA11 NDUFS2 NDUFAB1 NDUFB11 NDUFC1 NDUFB5 NDUFB9 NDUFAF3 FOXRED1 NDUFB2 NDUFA9 NDUFS8 NDUFA2 NDUFS4 TMEM126B NDUFB1 NDUFS5 NDUFA5 NDUFA3 MT-ND5 NDUFA12 MT-ND6 NDUFB7 NDUFB3 MT-ND2 NDUFA13 TMEM126A
GOBP_MITOCHONDRIAL_RESPIRATORY_CHAIN_COMPLEX_ASSEMBLY	8.08357472956248e-07	0.000133378983037781	0.659444398037935	0.544920023262284	1.99941406984472	88	NDUFC2 NDUFA1 NDUFB4 NDUFB6 NDUFB8 NDUFB10 COA3 NDUFA11 COX17 COA8 NDUFS2 NDUFAB1 NDUFB11 NDUFC1 NDUFB5 SURF1 NDUFB9 NDUFAF3 FOXRED1 NDUFB2 CHCHD4 NDUFA9 NDUFS8 NDUFA2 NDUFS4 TMEM126B COX16 SDHAF3 SCO2 NDUFB1 NDUFS5 SMIM20 NDUFA5 NDUFA3 UQCC3 MT-ND5 NDUFA12 MT-ND6 NDUFB7 UQCC2 NDUFB3 MT-ND2 NDUFA13 COX14 TMEM126A SLC25A33 OMA1 MT-ND1 SDHAF1
GOBP_ESTABLISHMENT_OF_PROTEIN_LOCALIZATION_TO_ENDOPLASMIC_RETICULUM	5.61821707058343e-05	0.00630363955319461	0.557332238758646	0.620753332408118	1.95885269446724	36	SPCS3 SPCS1 RAB3GAP2 SEC61A1 SEC61G EDEM1 SSR3 HSPA5 SEC61B SRP9 SEC63 GET4 SRPRA SRP19 SPCS2
GOBP_ATP_SYNTHESIS_COUPLED_PROTON_TRANSPORT	0.000113512821426248	0.0102710794871169	0.538434096309916	0.679596219519673	1.95367465720241	23	ATP5PF ATP5ME ATP5MC3 ATP5MC1 ATP5MF ATP5PB ATP6V0C ATP5PO STOML2 ATP5F1C ATP5F1E ATP5PD ATPSCKMT ATP5F1B ANTKMT ATP5F1A
GOBP_PROTEIN_FOLDING	1.14616418365334e-07	2.29642181081973e-05	0.704975715167238	0.499980875278117	1.93650065021613	151	SDF2L1 PDIA6 LMAN1 PRDX4 HSP90B1 FKBP11 DNAJB11 P4HB ERP44 ERP29 PDIA4 PDIA3 CALR FKBP2 PPIB CANX B2M QSOX1 HSPA5 DNAJC3 TBCEL MKKS DNAJC24 TBCA TCP1 HSPE1 PDCD5 DFFA CHCHD4 UGGT1 PPIG WDR83OS CCT2 GAK FKBP1A SIL1 NUDCD2 PDCL3 MESD PPID ARL2 DNAJC1 RUVBL2 DNAJC25 CCT6A TXNDC9 HSPA13 LTBP4 NKTR DNAJB2 PDRG1 PFDN5 DNAJA2 VAPA
GOBP_PROTEIN_LOCALIZATION_TO_ENDOPLASMIC_RETICULUM	1.26655017462451e-05	0.00169174916181988	0.593325476396405	0.564517415245258	1.92767297406117	58	SPCS3 SPCS1 RAB3GAP2 SEC61A1 SEC61G OS9 KDELR2 EDEM1 SSR3 KDELR1 HSPA5 SEC61B SRP9 SEC63 GET4 SRPRA SRP19 BCAP31 SPCS2 GPAA1 SRP72 VAPA RAB10 SRP54 SRPRB RTN4 TRAM1 PPP1R15A DDRGK1 HERPUD1 SRP14 TRAM2 RER1
GOBP_ATP_METABOLIC_PROCESS	1.15977366072771e-09	5.42194186390204e-07	0.788186810800237	0.488378441455664	1.92463182403595	200	NDUFA7 ATP5PF NDUFC2 GHITM COX5A PSEN1 NDUFA1 CHCHD2 UQCRQ NDUFB4 VCP NDUFB6 NDUFB8 UQCRC1 ABCD1 NDUFB10 ATP5ME COX7A2 DNAJC15 ATP5MC3 ATP5MC1 NDUFV1 ATP5MF NDUFS2 COX6A1 NDUFAB1 NDUFV2 ATP5PB ATP6V0C NDUFC1 UQCR10 UQCRB NDUFB5 ATP5PO NDUFB9 NDUFB2 STOML2 CHCHD10 ISCU NDUFA9 FOXK2 NDUFS8 ATP5F1C ATP5IF1 NDUFA2 NDUFA4 SDHC ATP5F1E NDUFS4 ADPGK FXN ATP5PD ARL2 FIGNL1 NDUFB1 NDUFS5 HIF1A PGK1 OGDH C…
GOBP_ENERGY_DERIVATION_BY_OXIDATION_OF_ORGANIC_COMPOUNDS	1.65945195414502e-09	6.64966104482396e-07	0.788186810800237	0.474769691333474	1.8884217636792	228	NDUFA7 ATP5PF SELENOS NDUFC2 IDH2 ACADVL GHITM COX5A NDUFA1 RB1CC1 CHCHD2 UQCRQ NDUFB4 PPP1R2 VCP NDUFB6 NDUFB8 UQCRC1 ABCD1 MTOR MDH1 NDUFB10 ATP5ME COX7A2 DNAJC15 NDUFV1 ATP5MF NDUFS2 COX6A1 NDUFAB1 NDUFV2 ATP5PB SDHB NDUFC1 UQCR10 UQCRB NDUFB5 ATP5PO SURF1 NDUFB9 NDUFB2 SUCLA2 STOML2 CHCHD10 ISCU NDUFA9 NDUFS8 ATP5F1C NDUFA2 NDUFA4 SDHC GAA ATP5F1E MDH2 NDUFS4 FXN ATP5PD ETFRF1 ARL2 SCO2 NDUFB…
GOBP_RESPONSE_TO_ENDOPLASMIC_RETICULUM_STRESS	2.35378305962697e-08	5.18365039705815e-06	0.73376198835648	0.477712077456965	1.87486517934699	190	SDF2L1 MANF HSP90B1 ERLEC1 P4HB ERP44 SELENOS ERP29 XBP1 PDIA4 HYOU1 HM13 PDIA3 OS9 CALR TMED2 BFAR EIF2S1 EDEM1 CANX EDEM2 VCP HSPA5 DERL1 SEC61B TMEM259 DNAJC3 TMBIM6 UFD1 SEL1L GET4 SVIP UBXN4 STT3B ERN1 TRIB3 TRIM25 BCAP31 TXNDC12 DERL2 CASP4 UGGT1 UBE2J1 SERP1 RNF103 SYVN1 DERL3 NPLOC4 NCK1 RNF5 ALOX5 ATP2A2 CREB3 MBTPS1 OPA1 PML TNFRSF10B UBE2G2 TMEM33 DNAJB2
GOBP_MITOCHONDRIAL_ATP_SYNTHESIS_COUPLED_PROTON_TRANSPORT	0.000798547402710002	0.0497761214355901	0.477270815362862	0.686982735713867	1.87413903729281	18	ATP5PF ATP5ME ATP5MF ATP5PB ATP5PO STOML2 ATP5F1C ATP5F1E ATP5PD ATPSCKMT ATP5F1B ANTKMT ATP5F1A
GOBP_RETROGRADE_VESICLE_MEDIATED_TRANSPORT_GOLGI_TO_ENDOPLASMIC_RETICULUM	0.000325822277007483	0.0240508286054208	0.49849310876659	0.567049107630542	1.84932003258224	43	LMAN2 TMED10 COPE KDELR2 COPB2 KDELR1 ERGIC3 ARF4 RAB33B ARF3 ERGIC1 ERGIC2 SCYL1 COG3 GOLPH3L TMEM115
GOBP_ENDOPLASMIC_RETICULUM_TO_GOLGI_VESICLE_MEDIATED_TRANSPORT	8.55300603447386e-06	0.00126269378561575	0.593325476396405	0.483372405114105	1.81962559057577	110	TMED9 LMAN1 LMAN2 SEC13 TMED10 HYOU1 IER3IP1 COPE TMED2 KDELR2 YIF1B VCP COPB2 KDELR1 SAR1B ERGIC3 ARF4 TMED3 ERGIC1 TRAPPC11 SEC23B ERGIC2 BCAP31 TRAPPC2L COG3 STX5 TRAPPC4 SEC31A TRAPPC6B NRBP1 SCFD1 GOSR2 VTI1A ATL2 TRAPPC3 TRAPPC5 SEC24C VAPA RAB2A TMED4 GOLGA2 TRAPPC6A RNF139 COPA PPP6C SEC23A RAB1B TFG YIPF4 COPB1 PREB YIPF5 TMED5 TMED1 SEC24D RAB1A SEC22C STX18
GOBP_PROTEIN_N_LINKED_GLYCOSYLATION	0.000348226588977958	0.0250455277457224	0.49849310876659	0.53666197993683	1.81197789610746	53	RPN2 OSTC DDOST TMEM258 STT3A RPN1 RFT1 B4GALT1 ALG5 MLEC SRD5A3 MGAT1 STT3B DAD1 OST4 UGGT1 UBE2J1 NUS1 DERL3 ALG3 PGM3 KRTCAP2 ALG10 ALG8 DHDDS ALG14
GOBP_GENERATION_OF_PRECURSOR_METABOLITES_AND_ENERGY	1.3952979877201e-10	7.82762171110975e-08	0.826657301178302	0.44885424741766	1.81170789312037	328	NDUFA7 ATP5PF SELENOS NDUFC2 IDH2 ACADVL COX8A GHITM COX5A PSEN1 NDUFA1 RB1CC1 CHCHD2 UQCRQ NDUFB4 PPP1R2 VCP NDUFB6 NDUFB8 UQCRC1 ABCD1 CYB5R4 MTOR MDH1 NDUFB10 ATP5ME COX7A2 DNAJC15 COX17 NDUFV1 FDX1 ATP5MF COA8 NDUFS2 COX6A1 NDUFAB1 NDUFV2 ATP5PB NCF1 SDHB NDUFC1 FDX2 UQCR10 UQCRB NDUFB5 ATP5PO CYBA SURF1 NDUFB9 NDUFB2 SUCLA2 STOML2 CHCHD10 ISCU NDUFA9 FOXK2 NDUFS8 ATP5F1C ATP5IF1 ALDH2 NDUFA2…
GOBP_PROTON_TRANSMEMBRANE_TRANSPORT	0.000165974136085537	0.0145486703662478	0.518848077743792	0.464003317344867	1.72391923031625	97	ATP5PF COX8A COX5A RNASEK UQCRC1 ATP5ME COX6B1 ATP5MC3 ATP5MC1 COX17 ATP5MF COA8 COX6A1 ATP5PB ATP6V0C UQCR10 SLC9A3R1 ATP5PO ATP1A1 SURF1 STOML2 ATP5F1C COX7B NDUFA4 ATP5F1E ATP5PD ATP6V1E1 ATP6V1F COX7A2L ATPSCKMT SLC25A3 ATP5F1B ATP6V1B2 TCIRG1 CLCN3 MT-ND5 ANTKMT ATP5F1A SPHK2 SLC25A4 TMCO3 COX5B COX4I1 ATP6V0D1 ATP5F1D ACTN4 COX15 ATP6V1A UQCRH
GOBP_GLYCOSYLATION	7.17812928634189e-05	0.00719094737435322	0.538434096309916	0.44177627567939	1.68922361388016	135	RPN2 OSTC DDOST TMEM59 TMEM258 PSEN1 STT3A RPN1 ARFGEF1 RFT1 B4GALT1 GALNT2 ALG5 MLEC SRD5A3 MGAT1 STT3B C1GALT1 DAD1 OST4 UGGT1 COG3 UBE2J1 SERP1 C1GALT1C1 B3GALT4 NUS1 DPM2 POFUT1 PLOD3 DERL3 ALG3 PGM3 MAN2A1 POMGNT1 KRTCAP2 COG2 GOLGA2 ALG10 ALG8 B3GAT3 DHDDS GMPPB GALNT3 ALG14 B4GALT3 PMM2 PLOD1 DPAGT1 NANS TMEM165 ST3GAL2 MAN1A2 MGAT2 OGA ALG6 COG6 TET2 GXYLT1 MAN1A1
GOBP_IMMUNOGLOBULIN_PRODUCTION	6.81311100656979e-05	0.00707806532349194	0.538434096309916	0.434101935536556	1.68572746521837	158	IGLV3-21 IGLV3-1 IGLV1-51 IGLV1-40 IGLV4-69 IGLV3-10 IGKV1-27 IGKV1-12 IGLV3-19 IGKV6D-21 IGKV1-17 SHLD2 IGKV1-9 MZB1 HLA-DQB1 XBP1 IGKV1D-43 IGLV3-25 B2M IGKV2D-28 TMBIM6 IGLV2-11 IGKV1-6 CGAS HMCES IGLV7-46 UNG
GOBP_POSITIVE_REGULATION_OF_B_CELL_ACTIVATION	0.000291838663169068	0.0221245256807902	0.49849310876659	0.442661247969058	1.66785124714251	116	IGLC2 IGHV3-11 IGHV3-48 IGHV4-39 IGHV3-21 IGHV1-24 CD38 IGHV3-73 IGHG3 IGHV1-3 IGHV6-1 IGHV5-10-1 IGHD SHLD2 IGHV4-4 IGHM IGHV2-70 IGHV1-69 XBP1 CD320 IGHV1-69D SH3KBP1 CD27 IGHV3-30 IGHG1
GOBP_RESPONSE_TO_TOPOLOGICALLY_INCORRECT_PROTEIN	0.000415350718370567	0.029126469125736	0.49849310876659	0.439936094213367	1.65749888377708	117	SDF2L1 MANF ERLEC1 ERP44 SELENOS XBP1 OS9 TMED2 BFAR EIF2S1 EDEM1 EDEM2 VCP HSPA5 DERL1 DNAJC3 TMBIM6 UFD1 UBE2W UBXN4 STT3B ERN1 HSPE1 DERL2 UGGT1 SERP1 DERL3 NCK1 RNF5 CREB3 MBTPS1 HSPA13 TMEM33 DNAJB2
GOBP_GLYCOPROTEIN_METABOLIC_PROCESS	9.15719123607427e-05	0.00856197380572944	0.538434096309916	0.414756522683999	1.63044694266668	191	RPN2 ITM2B OSTC ERP44 DDOST TMEM59 TMEM258 ITM2C GANAB PSEN1 STT3A TM9SF2 EDEM1 AGA RPN1 ARFGEF1 EDEM2 RFT1 B4GALT1 GALNT2 ALG5 MLEC SRD5A3 MGAT1 STT3B C1GALT1 XYLT1 DAD1 OST4 UGGT1 COG3 PRKCSH UBE2J1 SERP1 RNF103 C1GALT1C1 B3GALT4 NUS1 SYVN1 DPM2 PPARD POFUT1 PLOD3 DERL3 ALG3 RNF5 HIF1A PGM3 JAK3 MAN2A1 POMGNT1 NCSTN KRTCAP2 HS2ST1 GOLGA2 ALG10 ALG8 RNF139 B3GAT3 DHDDS GMPPB GALNT3 ALG14 RAB1B B…
GOBP_GOLGI_VESICLE_TRANSPORT	7.67806758094495e-05	0.00742654467743124	0.538434096309916	0.39285691286855	1.56685710876708	248	TMED9 LMAN1 LMAN2 SEC13 TMED10 HYOU1 IER3IP1 COPE TMED2 KDELR2 YIF1B VCP COPB2 KDELR1 SAR1B ERGIC3 ARF4 TMED3 RAB33B CLN3 ARF3 ERGIC1 TRAPPC11 WIPI1 LYPLA1 NAPA RABIF AP3D1 SURF4 SEC23B SCAMP3 ERGIC2 BCAP31 VPS52 TRAPPC2L SCYL1 COG3 GAK COMMD1 GOLPH3L TMEM115 STX5 TRAPPC4 SEC31A TRAPPC6B NRBP1 TBC1D14 EXOC5 NAPG SCFD1 GOLGA4 GOSR2 VTI1B ARL1 VTI1A GGA1 ATL2 SNX12 TRAPPC3 CCDC93 ATP2C1 COPZ1 TRAPP…
GOBP_PRODUCTION_OF_MOLECULAR_MEDIATOR_OF_IMMUNE_RESPONSE	0.000545154834561818	0.0372300686539937	0.477270815362862	0.391486808942367	1.54072850337307	199	IGLV3-21 IGLV3-1 IGLV1-51 IGLV1-40 IGLV4-69 IGLV3-10 IGKV1-27 IGKV1-12 IGLV3-19 IGKV6D-21 IGKV1-17 SHLD2 IGKV1-9 MZB1 HLA-DQB1 XBP1 IGKV1D-43 IGLV3-25 MAVS B2M IGKV2D-28 TMBIM6 BST2 IGLV2-11 ATG5 SLAMF1 IGKV1-6 CGAS HMCES IGLV7-46 UNG DENND1B
GOBP_ION_TRANSMEMBRANE_TRANSPORT	9.11878762537564e-06	0.00127890996445893	0.593325476396405	0.371023311643389	1.51773487266337	414	ATP5PF MPC2 COX8A COX5A PSEN1 ABCB8 SEC61A1 CTSS MCUR1 SLC1A5 LIME1 RNASEK TPCN1 UQCRC1 SLC35B1 PCYOX1 SLC38A5 ATP5ME SLC39A7 COX6B1 ATP5MC3 P2RX1 ATP5MC1 COX17 SLC66A1 CLN3 ORAI2 MFSD12 ATG5 ATP5MF COA8 COX6A1 SLC5A6 ATP5PB SLC39A4 ATP6V0C CRACR2A UQCR10 SLC9A3R1 ATP13A1 SLC6A6 ATP5PO ATP1A1 ABCC4 CYBA SURF1 SLC7A1 GPR89A PRKACA CUL5 STOML2 ISCU CALM3 SLC25A11 CHD7 ATP5F1C GLRX ITGB1 COX7B FYN C…
GOBP_INORGANIC_ION_TRANSMEMBRANE_TRANSPORT	4.35896452768751e-05	0.00555767977280158	0.557332238758646	0.376611508570539	1.51493976197392	307	ATP5PF COX8A COX5A PSEN1 ABCB8 SEC61A1 MCUR1 LIME1 RNASEK TPCN1 UQCRC1 PCYOX1 ATP5ME SLC39A7 COX6B1 ATP5MC3 P2RX1 ATP5MC1 COX17 ORAI2 ATG5 ATP5MF COA8 COX6A1 SLC5A6 ATP5PB SLC39A4 ATP6V0C CRACR2A UQCR10 SLC9A3R1 ATP13A1 SLC6A6 ATP5PO ATP1A1 CYBA SURF1 PRKACA CUL5 STOML2 ISCU CALM3 SLC25A11 CHD7 ATP5F1C GLRX ITGB1 COX7B FYN NDUFA4 STIMATE ATP5F1E FKBP1A C4orf3 P2RX4 COMMD1 CAMK2D TSPAN13 LRRC8A IT…
GOBP_CATION_TRANSMEMBRANE_TRANSPORT	0.000202473542973215	0.0164627246609361	0.518848077743792	0.363818504630083	1.47026076214409	332	ATP5PF COX8A COX5A PSEN1 ABCB8 SEC61A1 CTSS MCUR1 SLC1A5 LIME1 RNASEK TPCN1 UQCRC1 SLC38A5 ATP5ME SLC39A7 COX6B1 ATP5MC3 P2RX1 ATP5MC1 COX17 SLC66A1 CLN3 ORAI2 MFSD12 ATG5 ATP5MF COA8 COX6A1 ATP5PB SLC39A4 ATP6V0C CRACR2A UQCR10 SLC9A3R1 ATP13A1 SLC6A6 ATP5PO ATP1A1 CYBA SURF1 SLC7A1 PRKACA CUL5 STOML2 ISCU CALM3 CHD7 ATP5F1C GLRX ITGB1 COX7B FYN NDUFA4 IFNGR2 STIMATE ATP5F1E FKBP1A C4orf3 P2RX4 …
GOBP_MITOCHONDRION_ORGANIZATION	6.17266181897618e-05	0.00665935246239545	0.538434096309916	0.36012915510724	1.46794471613285	398	LMAN1 NDUFC2 ROMO1 GHITM NDUFA1 RB1CC1 CHCHD2 NDUFB4 NDUFB6 NDUFB8 NDUFB10 COX7A2 COA3 DNAJC15 TIMM17B MFF HIP1R FUNDC2 NDUFA11 COX17 ATAD3B LEPROT WDR45B ATG5 COA8 NDUFS2 NDUFAB1 NDUFB11 ARMC1 NDUFC1 MFN1 C5orf51 WIPI1 NDUFB5 BNIP3L PDCD5 SURF1 TIMM8B HAX1 RAB5IF AGK NDUFB9 NDUFAF3 FOXRED1 BCAP31 NDUFB2 GGCT CHCHD4 STOML2 CHCHD10 MTX1 NDUFA9 CALM3 ATG12 NDUFS8 ATP5IF1 MIGA1 NDUFA2 CNP PSMD10 SLI…
GOBP_CARBOHYDRATE_DERIVATIVE_BIOSYNTHETIC_PROCESS	0.000176773030783149	0.0150257076165677	0.518848077743792	0.360915042658158	1.46457930033074	346	RPN2 ITM2B OSTC ATP5PF DDOST TMEM59 TECR TMEM258 PIGT ITM2C PIGK MPC2 PSEN1 STT3A TM9SF2 RPN1 ARFGEF1 RFT1 B4GALT1 VCP UAP1 GALNT2 ALG5 MLEC ATP5ME PIGF AKR1A1 ATP5MC3 SRD5A3 ATP5MC1 MGAT1 ATP5MF CMPK1 ATP5PB ATP6V0C STT3B PGAP3 HSD17B12 C1GALT1 XYLT1 ATP5PO DAD1 OST4 STOML2 GUK1 UGGT1 ATP5F1C COG3 UBE2J1 SERP1 UXS1 ADA2 C1GALT1C1 PDHX B3GALT4 ATP5F1E GPAA1 NUS1 DPM2 PDK2 SHMT1 POFUT1 ATP5PD UCK1…
GOBP_ADAPTIVE_IMMUNE_RESPONSE	0.000286526812084672	0.0221245256807902	0.49849310876659	0.357232876168328	1.45205852467933	358	IGLC2 IGLV3-21 IGLV3-1 IGLV1-51 IGLV1-40 IGHV3-11 IGHV3-48 IGHV4-39 IGHV3-21 IGHV1-24 IGLV4-69 IGLV3-10 IGHV3-73 IGHG3 IGHV1-3 IGKV1-27 IGKV1-12 IGLV3-19 IGHV6-1 IGKV6D-21 IGKV1-17 IGHV5-10-1 IGHD SHLD2 IGKV1-9 IGHV4-4 IGHM IGHV2-70 HLA-DQB1 IGHV1-69 CTSS IGKV1D-43 SLAMF7 IGLV3-25 IGHV1-69D B2M TNFRSF17 LIME1 MTOR IGKV2D-28 CD27 TAP1 IGHV3-30 LAT2 IGHG1 CTSC IGLV2-11 UNC93B1 SPN SLAMF1 IGKV1-6 CR…
GOBP_PROTEASOMAL_PROTEIN_CATABOLIC_PROCESS	0.000557455573428783	0.0372300686539937	0.477270815362862	0.345622048162052	1.40637892530124	373	SDF2L1 HSP90B1 ERLEC1 SELENOS PSME2 PSMB3 PSEN1 HM13 OS9 CALR UBE2K BFAR EDEM1 PSMD2 CANX EDEM2 PSMB2 VCP HSPA5 DERL1 SEC61B PCNP TMEM259 GLMN PSME3 UFD1 PSMA5 PSMB6 UBE2W RAD23B SEL1L GET4 UBB SVIP SPOPL OSBPL7 UBXN4 PLK3 STT3B SIAH2 DCAF11 RNF19A TRIB3 ANAPC5 PSMB1 PSMD8 TRIM25 PRKACA CUL5 HECTD1 BCAP31 DERL2 UBR3 UGGT1 UBE2J1 PSMA6 UBE2A PSMD6 RNF103 ELOB PSMD10 COMMD1 SYVN1 PSME1 WWP1 ERCC8 C…
GOBP_REGULATION_OF_ACTIN_FILAMENT_BASED_PROCESS	0.000736599114352146	0.0480502445525063	0.477270815362862	-0.269724521413106	-1.42494578715048	198	TMSB4X CNN2 CYFIP2 TMSB10 ACTG1 COTL1 CAPG ARHGDIB PFN1 S1PR1 CELSR1 MTSS1 PICK1 S100A10 GMFG RHOG CORO1A STAU2 HCK ARPC1B ABI3 JUP RHOC BBS4 GPR65 MYH9 PRKN ARHGAP17 EVL PRKCE HCLS1 CDC42EP3 ARPC3 CRK SLC9A1 SWAP70
GOBP_NEGATIVE_REGULATION_OF_LYMPHOCYTE_ACTIVATION	0.000776320921061158	0.0494904587176488	0.477270815362862	-0.360664543275996	-1.67352467757938	81	INPP5D DUSP22 LAPTM5 FGL2 CD74 PTPN6 PAG1 BLK HLA-F CD80 FCGR2B THOC1 TMEM131L SAMSN1 RIPOR2 CBFB HMGB1 LGALS9 CR1 BTN2A2 ZC3H12A LYN TWSG1 CEBPB
GOBP_REGULATION_OF_ANTIGEN_RECEPTOR_MEDIATED_SIGNALING_PATHWAY	0.000205417241758561	0.0164627246609361	0.518848077743792	-0.487585153451502	-1.99081714957483	47	DUSP22 LAPTM5 PRKCB CD81 PTPN6 DGKZ FOXP1 BLK FCGR2B LCK TESPA1 CARD11 BTN2A2 LYN CMTM3 GCSAM
