# Supplementary material for: Prediction and characterisation of the human B cell response to a heterologous two-dose Ebola vaccine
Source: Nat Commun. 2025 Jul 9;16:6331. doi: 10.1038/s41467-025-61571-x (PMC12241346; doi:10.1038/s41467-025-61571-x)
Supplement: Supplementary file 7 — Supplementary Data 5 [file 41467_2025_61571_MOESM7_ESM.csv]

pathway	pval	padj	log2err	ES	NES	size	leadingEdge
GOBP_PROTEIN_EXIT_FROM_ENDOPLASMIC_RETICULUM	1.50797550235626e-09	5.26283450322333e-07	0.788186810800237	0.724067448292098	2.21312182968534	42	LMAN1 TMED9 HSP90B1 EDEM1 ERLEC1 DERL3 SEC13 SEC61B HM13 UBE2J1 VCP SAR1B OS9 DERL1 SURF4 FAF2 SEL1L BCAP31 SELENOS EDEM2 UBE2G2 SYVN1
GOBP_ENDOPLASMIC_RETICULUM_TO_CYTOSOL_TRANSPORT	1.23332990477113e-07	2.64881314932384e-05	0.690132458796796	0.755650870978515	2.14870453165524	26	HSP90B1 EDEM1 ERLEC1 DERL3 SEC61B HM13 UBE2J1 VCP OS9 DERL1 FAF2 SEL1L BCAP31 SELENOS EDEM2 UBE2G2 SYVN1
GOBP_OXIDATIVE_PHOSPHORYLATION	4.62218246254643e-13	1.29051334354296e-09	0.921426003494898	0.611517164872667	2.11691432974242	117	NDUFC2 GHITM CHCHD2 NDUFA7 NDUFB8 ATP5PF STOML2 NDUFB10 SDHA MT-ND5 VCP ATP5PB UQCRQ COX7A2 NDUFV2 NDUFV1 COX5A NDUFAB1 COX7A2L NDUFB6 ATP5PO ATP5PD COX6A1 ATP5F1B MT-CO2 CYCS NDUFS5 UQCRC1 MT-CO1 UQCR10 NDUFA4 NDUFA2 SHMT2 NDUFS7 NDUFS6 COX4I1 NDUFB4 NDUFB9 SDHAF2 NDUFS2 NDUFS8 NDUFB2 NDUFS4 DNAJC15 ATP5F1E UQCRB MT-CYB ABCD1 ATP5F1D TEFM ATP5MF ATPSCKMT ANTKMT SLC25A23 ATP5F1C MT-ND4L ATP5ME MT…
GOBP_ATP_SYNTHESIS_COUPLED_ELECTRON_TRANSPORT	6.34330908663046e-10	2.53007413855318e-07	0.801215574617779	0.631372538205018	2.09264847733958	77	NDUFC2 GHITM CHCHD2 NDUFA7 NDUFB8 NDUFB10 SDHA MT-ND5 UQCRQ NDUFV2 NDUFV1 COX5A NDUFAB1 COX7A2L NDUFB6 COX6A1 MT-CO2 CYCS NDUFS5 MT-CO1 UQCR10 NDUFA4 NDUFA2 NDUFS7 NDUFS6 COX4I1 NDUFB4 NDUFB9 SDHAF2 NDUFS2 NDUFS8 NDUFB2 NDUFS4 DNAJC15 UQCRB MT-CYB MT-ND4L MT-ND1 NDUFA12 NDUFB5 UQCRH ISCU NDUFA1 NDUFB7 MT-ND2 MT-ND4 CYC1 UQCC3 NDUFA8 MT-CO3
GOBP_ATP_SYNTHESIS_COUPLED_PROTON_TRANSPORT	4.19988604740053e-06	0.000509829645406186	0.610526878385931	0.735083082387561	2.03253967534748	23	ATP5PF ATP5MC3 STOML2 ATP5PB ATP5MC1 ATP6V0C ATP5PO ATP5PD ATP5F1B ATP5F1E ATP5F1D ATP5MF ATPSCKMT ANTKMT ATP5F1C ATP5ME ATP5F1A
GOBP_CYTOPLASMIC_TRANSLATION	2.15756842847941e-12	2.00797701743817e-09	0.898671232061694	0.575693092509915	2.01881444816321	138	HNRNPU RPL7A RPS23 RPL35 DRG1 RPS4X FTSJ1 RPL18A RPS13 RPS7 RPL18 RPS19 RPS5 PKM RPL6 RPS3 RPS24 RPL22L1 RPS26 MTOR RPL19 CSDE1 RPL32 RPLP0 EIF3I RPS12 RPLP2 RPL29 RPL23A RPL10 RPL8 RPL36A RPS15 DPH6 RPLP1 RPL24 RPS9 RPS25 RPL14 RPL30 YBX1 RPS14 RPL3 RPL9 EIF4A1 RPL41 RPL28 RPS27A RPL35A RPL15 RPL12 DPH2 RPL7 CNBP RPL4 RPL11 RPL5 EIF3A RPS18 RPL26 RPS3A RPS8 GSPT1 SYNCRIP RPL13A RPS16 RPL37 DPH3 …
GOBP_RESPIRATORY_ELECTRON_TRANSPORT_CHAIN	1.91055807862798e-09	5.92697572836592e-07	0.774939030136436	0.593622128548098	2.01295752742162	93	NDUFC2 GHITM CHCHD2 NDUFA7 NDUFB8 SDHB NDUFB10 SDHA MT-ND5 UQCRQ NDUFV2 NDUFV1 COX5A NDUFAB1 COX7A2L NDUFB6 COX6A1 MT-CO2 CYCS NDUFS5 MT-CO1 UQCR10 NDUFA4 NDUFA2 NDUFS7 NDUFS6 COX4I1 NDUFB4 NDUFB9 SDHAF2 NDUFS2 NDUFS8 NDUFB2 NDUFS4 DNAJC15 UQCRB MT-CYB ETFRF1 MT-ND4L SCO2 MT-ND1 NDUFA12 NDUFB5 UQCRH ISCU
GOBP_MITOCHONDRIAL_ELECTRON_TRANSPORT_NADH_TO_UBIQUINONE	4.79069764434932e-07	7.8680163664843e-05	0.659444398037935	0.641969495141828	2.00429585574054	48	NDUFC2 NDUFA7 NDUFB8 NDUFB10 MT-ND5 NDUFV2 NDUFV1 NDUFAB1 NDUFB6 NDUFS5 NDUFA4 NDUFA2 NDUFS7 NDUFS6 NDUFB4 NDUFB9 NDUFS2 NDUFS8 NDUFB2 NDUFS4 DNAJC15 MT-ND4L MT-ND1 NDUFB5 ISCU NDUFA1 NDUFB7 MT-ND2 MT-ND4
GOBP_AEROBIC_RESPIRATION	9.42856590638147e-13	1.31622780053085e-09	0.910119734774459	0.565404265694287	2.00327065383617	156	NDUFC2 IDH2 GHITM CHCHD2 NDUFA7 NDUFB8 ATP5PF MDH2 STOML2 SDHB NDUFB10 SDHA MT-ND5 VCP ATP5PB UQCRQ COX7A2 NDUFV2 NDUFV1 SURF1 COX5A NDUFAB1 COX7A2L NDUFB6 ATP5PO ATP5PD COX6A1 ATP5F1B MT-CO2 CYCS NDUFS5 UQCRC1 MT-CO1 UQCR10 NDUFA4 NDUFA2 SHMT2 NDUFS7 NDUFS6 COX4I1 NDUFB4 NDUFB9 SDHAF2 NDUFS2 NDUFS8 NDUFB2 NDUFS4 DNAJC15 MDH1 ATP5F1E UQCRB MT-CYB ABCD1 CS ATP5F1D TEFM ATP5MF ATPSCKMT ANTKMT SLC25…
GOBP_ELECTRON_TRANSPORT_CHAIN	1.95933657413183e-10	1.09409354299522e-07	0.826657301178302	0.573643918829724	1.99775488620088	122	NDUFC2 GHITM CHCHD2 NDUFA7 NDUFB8 SDHB NDUFB10 SDHA MT-ND5 UQCRQ NDUFV2 NDUFV1 ME2 CYBA SURF1 NCF1 COX5A NDUFAB1 COX7A2L NDUFB6 COX6A1 MT-CO2 FDX1 CYCS NDUFS5 MT-CO1 UQCR10 NDUFA4 NDUFA2 NDUFS7 NDUFS6 COX4I1 QDPR NDUFB4 FDX2 NDUFB9 SDHAF2 NDUFS2 PHGDH NDUFS8 NDUFB2 NDUFS4 DNAJC15 UQCRB MT-CYB NDUFA13 ETFRF1 AKR7A2 MT-ND4L SCO2 MT-ND1 NDUFA12 NDUFB5 ALDH2 UQCRH ISCU NDUFA1 AKR1B1 NDUFB7 MT-ND2 MT-…
GOBP_MITOCHONDRIAL_ATP_SYNTHESIS_COUPLED_PROTON_TRANSPORT	1.94119595630392e-05	0.00180660637000018	0.575610261071129	0.758280917401681	1.99546457699061	18	ATP5PF STOML2 ATP5PB ATP5PO ATP5PD ATP5F1B ATP5F1E ATP5F1D ATP5MF ATPSCKMT ANTKMT ATP5F1C ATP5ME ATP5F1A
GOBP_PEPTIDYL_ASPARAGINE_MODIFICATION	1.36594871165523e-05	0.0013620460010505	0.593325476396405	0.735402250833337	1.98504343398266	21	RPN2 OSTC ALG5 DERL3 DDOST RPN1 STT3A UBE2J1 UGGT1 DAD1 OST4 MGAT1 ALG8 STT3B
GOBP_ESTABLISHMENT_OF_PROTEIN_LOCALIZATION_TO_ENDOPLASMIC_RETICULUM	1.58371330500846e-05	0.0015247336370978	0.575610261071129	0.648357217601113	1.95232614285204	36	SPCS3 SPCS1 EDEM1 SSR3 SRPRA SEC61B RAB3GAP2 SRP9 HSPA5 SEC61A1 SEC61G SRP19 SPCS2 TRAM1 GET3 SRP54 SEC63 SRPRB GET4 RAB10 CHMP4B TRAM2 ZFAND2B
GOBP_PROTEIN_N_LINKED_GLYCOSYLATION	3.42455580775826e-06	0.000455302848345764	0.627256739718528	0.60870502700373	1.92352283097381	53	RPN2 OSTC ALG5 RFT1 DERL3 DDOST RPN1 STT3A MLEC TMEM258 UBE2J1 KRTCAP2 UGGT1 SRD5A3 DAD1 ALG3 NUS1 DHDDS PGM3 OST4 MGAT1 ALG8 TMEM165 STT3B
GOBP_PROTEIN_LOCALIZATION_TO_ENDOPLASMIC_RETICULUM	2.57667874947259e-06	0.000359704353426374	0.627256739718528	0.600620975360694	1.92019102854506	58	SPCS3 SPCS1 EDEM1 SSR3 KDELR2 SRPRA SEC61B RAB3GAP2 SRP9 OS9 HSPA5 SEC61A1 SEC61G GPAA1 KDELR1 BCAP31 SRP19 SPCS2 TRAM1 PPP1R15A GET3 RER1 SRP54 MIA3 SEC63 GABARAPL2 SRPRB GET4
GOBP_ERAD_PATHWAY	2.50080106956998e-07	4.65482439082626e-05	0.674962860011025	0.566345871976637	1.90416187603992	87	SDF2L1 HSP90B1 EDEM1 CALR CANX ERLEC1 DERL3 SEC61B HM13 UBE2J1 VCP UGGT1 OS9 DERL1 HSPA5 TMEM259 UBXN4 FAF2 SEL1L BCAP31 TRIM25 SELENOS EDEM2 TMUB1 UBE2G2 SYVN1 GET4 SVIP RNF185 DNAJB14 STT3B USP25 NGLY1 DERL2 STUB1 USP13
GOBP_CELLULAR_RESPIRATION	2.09586476250407e-11	1.46291360422784e-08	0.863415391606693	0.529776907712009	1.89517415773499	187	NDUFC2 IDH2 GHITM CHCHD2 NDUFA7 NDUFB8 ATP5PF MDH2 STOML2 SDHB NDUFB10 SDHA MT-ND5 VCP ATP5PB UQCRQ COX7A2 NDUFV2 NDUFV1 SURF1 COX5A NDUFAB1 COX7A2L NDUFB6 ATP5PO ATP5PD PRELID1 COX6A1 ATP5F1B MT-CO2 CYCS NDUFS5 UQCRC1 MT-CO1 UQCR10 NDUFA4 NDUFA2 SHMT2 NDUFS7 NDUFS6 COX4I1 NDUFB4 NDUFB9 SDHAF2 NDUFS2 NDUFS8 NDUFB2 NDUFS4 DNAJC15 MDH1 ATP5F1E UQCRB MT-CYB ABCD1 CS ATP5F1D TEFM SLC25A25 ATP5MF ETFR…
GOBP_REGULATION_OF_PROTEIN_EXIT_FROM_ENDOPLASMIC_RETICULUM	0.000166163253577562	0.0103095067553012	0.518848077743792	0.702817615658944	1.87198949831237	19	EDEM1 ERLEC1 DERL3 UBE2J1 SAR1B OS9 BCAP31 EDEM2 UBE2G2 SVIP
GOBP_COTRANSLATIONAL_PROTEIN_TARGETING_TO_MEMBRANE	0.000190479325750092	0.0113496497913639	0.518848077743792	0.700005035848984	1.86449805280773	19	SSR3 SRPRA SSR2 SEC61B SSR1 SRP9 SEC61A1 SRP19 TRAM1 SRP54 SEC63 SIL1 TRAM2 ZFAND2B
GOBP_UBIQUITIN_DEPENDENT_ERAD_PATHWAY	6.530101439513e-06	0.000675260859967419	0.610526878385931	0.56516607945568	1.85403651997179	70	HSP90B1 EDEM1 CALR CANX ERLEC1 DERL3 SEC61B UBE2J1 VCP OS9 DERL1 HSPA5 UBXN4 FAF2 SEL1L BCAP31 TRIM25 SELENOS EDEM2 TMUB1 UBE2G2 SYVN1 SVIP RNF185 DNAJB14 STT3B
GOBP_PHAGOCYTOSIS_RECOGNITION	5.08914105802384e-06	0.000571887930470432	0.610526878385931	0.569043212027508	1.83227930015663	61	IGLC2 IGHV3-53 IGHV3-66 IGHV1-69 IGHV1-69D IGHV2-70D IGHD IGHV3-11 IGHV3-43 IGHV4-39 IGHV1-3 IGHV3-72 IGHV3-21 IGHV2-5 IGHV6-1 IGHV4-4 IGHV3-30 IGHV2-70 IGHG3 IGHM IGHV3-73
GOBP_NADH_DEHYDROGENASE_COMPLEX_ASSEMBLY	0.00011196106890597	0.00744274534251118	0.538434096309916	0.564609548261533	1.79576820075655	55	NDUFC2 NDUFB8 NDUFB10 MT-ND5 NDUFA11 NDUFAB1 NDUFAF3 NDUFB6 NDUFS5 NDUFA2 NDUFS7 NDUFB4 NDUFB9 NDUFS2 NDUFS8 NDUFB2 NDUFS4 NDUFA13 FOXRED1 MT-ND1 NDUFA12 NDUFB5 NDUFB11 TMEM126B NDUFA1 NDUFB7 MT-ND2 MT-ND4
GOBP_IMMUNOGLOBULIN_PRODUCTION	9.84442412659088e-08	2.29046934678681e-05	0.704975715167238	0.500702597716436	1.77536529573204	158	IGLV3-21 IGLV1-51 IGLV3-1 IGLV1-40 IGLV2-11 IGKV1-16 IGLV3-9 IGKV1-9 XBP1 IGKV5-2 IGLV3-19 IGKV1-17 SHLD2 IGLV4-69 IGKV3D-20 IGKV1-27 IGLV10-54 MZB1 IGLV6-57 IGLV2-14 B2M IGKV1-12 IGKV2D-28 IGKV1-5 TMBIM6 NBN IGKV3D-15 IGLV7-46 IGLV8-61 CGAS IL4R IGKV1-37 HMCES IGKV1D-43
GOBP_COMPLEMENT_ACTIVATION	9.91456357500381e-05	0.00692036537535266	0.538434096309916	0.542464310766813	1.7739737510879	68	IGLC2 IGHV3-53 IGHV3-66 IGHV1-69 IGHV1-69D IGHV2-70D IGHD IGHV3-11 IGHV3-43 IGHV4-39 IGHV1-3 IGHV3-72 IGHV3-21 IGHV2-5 IGHV6-1 IGHV4-4 IGHV3-30 IGHV2-70 IGHG3 IGHM IGHV3-73
GOBP_PROTON_TRANSMEMBRANE_TRANSPORT	5.32018071511375e-06	0.000571887930470432	0.610526878385931	0.519208123066067	1.76811767587845	97	COX8A ATP5PF ATP5MC3 STOML2 MT-ND5 ATP5PB RNASEK SLC25A3 ATP5MC1 SURF1 ATP6V1E1 COX6B1 COX5A COX7A2L ATP6V0C ATP5PO ATP5PD COX6A1 ATP5F1B MT-CO2 ATP1A1 UQCRC1 MT-CO1 UQCR10 NDUFA4 NDUFS7 COX4I1 COA8 UCP2 COX17 ATP5F1E MT-CYB ATP5F1D ATP5MF ATPSCKMT ANTKMT ATP5F1C ATP5ME UQCRH ATP5F1A HVCN1 SLC25A5 ATP6V0D1 MT-ND4 SLC9A3R1 CLCN3 SLC15A2 ACTN4 CYC1
GOBP_ENERGY_DERIVATION_BY_OXIDATION_OF_ORGANIC_COMPOUNDS	3.18456468706624e-09	8.89130460628894e-07	0.774939030136436	0.486188697114649	1.7583979800654	228	NDUFC2 IDH2 GHITM CHCHD2 NDUFA7 NDUFB8 ATP5PF MDH2 STOML2 SDHB NDUFB10 SDHA MT-ND5 VCP ATP5PB UQCRQ COX7A2 NDUFV2 NDUFV1 PPP1R2 SURF1 COX5A NDUFAB1 RB1CC1 ACADVL COX7A2L NDUFB6 ATP5PO ATP5PD PRELID1 COX6A1 ATP5F1B MT-CO2 SELENOS MTOR CYCS NDUFS5 UQCRC1 MT-CO1 UQCR10 NDUFA4 NDUFA2 SHMT2 NDUFS7 NDUFS6 COX4I1 NDUFB4 NDUFB9 SDHAF2 NDUFS2 NDUFS8 PPP1CB NDUFB2 NDUFS4 DNAJC15 MDH1 ATP5F1E UQCRB MT-CYB A…
GOBP_HUMORAL_IMMUNE_RESPONSE_MEDIATED_BY_CIRCULATING_IMMUNOGLOBULIN	8.17489843716392e-05	0.00634008789904491	0.538434096309916	0.531681896897407	1.74638284000975	72	IGLC2 IGHV3-53 IGHV3-66 IGHV1-69 IGHV1-69D IGHV2-70D IGHD IGHV3-11 IGHV3-43 IGHV4-39 IGHV1-3 IGHV3-72 IGHV3-21 IGHV2-5 IGHV6-1 IGHV4-4 IGHV3-30 IGHV2-70 IGHG3 IGHM IGHV3-73
GOBP_ATP_METABOLIC_PROCESS	3.06149165804657e-08	7.77062246296912e-06	0.719512826338911	0.485613422430303	1.74365599223819	200	NDUFC2 GHITM CHCHD2 NDUFA7 PSEN1 NDUFB8 ATP5PF ATP5MC3 STOML2 NDUFB10 SDHA MT-ND5 VCP ATP5PB UQCRQ COX7A2 NDUFV2 NDUFV1 ATP5MC1 LDHA ADPGK COX5A NDUFAB1 COX7A2L PKM NDUFB6 ATP6V0C ATP5PO ATP5PD GAPDH COX6A1 ATP5F1B MT-CO2 CYCS PGAM1 NDUFS5 PGK1 UQCRC1 MT-CO1 UQCR10 NDUFA4 NDUFA2 SHMT2 NDUFS7 NDUFS6 COX4I1 NDUFB4 NDUFB9 SDHAF2 NDUFS2 NDUFS8 NDUFB2 NDUFS4 DNAJC15 ATP5F1E UQCRB MT-CYB ABCD1 PRXL2C A…
GOBP_NUCLEOSIDE_TRIPHOSPHATE_BIOSYNTHETIC_PROCESS	0.000110529215401105	0.00744274534251118	0.538434096309916	0.538612718056743	1.73718585887468	62	ATP5PF NME2 ATP5MC3 STOML2 VCP ATP5PB ATP5MC1 CMPK1 ATP6V0C ATP5PO ATP5PD ATP5F1B MT-CO2 ADK ATP5F1E UCK1 ATP5F1D IMPDH2 ATP5MF ATPSCKMT ANTKMT ATP5F1C UCKL1 ATP5ME NME7 NUDT2 CAD AK3 ATP5F1A NME1 DTYMK PARP1 UQCC3 MYC TBPL1 ATP5MC2
GOBP_RIBONUCLEOSIDE_TRIPHOSPHATE_BIOSYNTHETIC_PROCESS	0.000214718038656121	0.01223454620261	0.518848077743792	0.541689746254415	1.72799113598325	56	ATP5PF NME2 ATP5MC3 STOML2 VCP ATP5PB ATP5MC1 ATP6V0C ATP5PO ATP5PD ATP5F1B MT-CO2 ATP5F1E UCK1 ATP5F1D IMPDH2 ATP5MF ATPSCKMT ANTKMT ATP5F1C UCKL1 ATP5ME NME7 NUDT2 CAD ATP5F1A NME1
GOBP_PROTEIN_FOLDING	1.07816318065733e-06	0.000158433242126066	0.643551836150722	0.489092036050464	1.72735489831274	151	SDF2L1 LMAN1 P4HB PDIA6 FKBP11 HSP90B1 DNAJB11 PRDX4 CALR CANX PPIB PDIA3 ERP44 PDIA4 ERP29 B2M UGGT1 HSPA5 TCP1 CCT2 DNAJC3 CCT7 DFFA WDR83OS LTBP4 PPIA QSOX1 MKKS DNAJC1 PDCD5 CCT6A BAG1 TBCEL TXNDC9 PPIL2 PFDN5 FKBP2 HSPA9 NKTR PTGES3 FKBP1A SIL1 GAK CCT8 NUDCD2 CHCHD4 DNAJB14 QSOX2 RUVBL2 PPID
GOBP_MITOCHONDRIAL_RESPIRATORY_CHAIN_COMPLEX_ASSEMBLY	2.42011399294172e-05	0.00211154945884165	0.575610261071129	0.512328745408017	1.72463668576675	88	NDUFC2 NDUFB8 NDUFB10 MT-ND5 NDUFA11 SURF1 NDUFAB1 NDUFAF3 NDUFB6 NDUFS5 NDUFA2 NDUFS7 NDUFB4 NDUFB9 SDHAF2 NDUFS2 NDUFS8 COA8 COA3 NDUFB2 NDUFS4 COX17 TFAM NDUFA13 FOXRED1 SCO2 MT-ND1 NDUFA12 CHCHD4 NDUFB5 NDUFB11 TMEM126B SDHAF1 NDUFA1 NDUFB7 MT-ND2 MT-ND4 SMIM20 UQCC3 COA5 NDUFA8 COA1 COX14 NDUFS1
GOBP_POSITIVE_REGULATION_OF_B_CELL_ACTIVATION	5.32560393704557e-06	0.000571887930470432	0.610526878385931	0.498713626927969	1.72436182029188	116	IGLC2 IGHV3-53 IGHV3-66 IGHV1-69 IGHV1-69D IGHV2-70D IGHD IGHV3-11 IGHV3-43 IGHV4-39 IGHV1-3 XBP1 IGHV3-72 IGHV3-21 IGHV2-5 IGHV6-1 IGHV4-4 SHLD2 IGHV3-30 IGHV2-70 CD320 CD38 IGHG3 IGHM IGHV3-73
GOBP_MITOCHONDRIAL_TRANSMEMBRANE_TRANSPORT	7.28326179165471e-05	0.00580996197779999	0.538434096309916	0.510010850723145	1.69835811751284	80	MPC2 ATP5PF STOML2 TIMM17B MCUR1 ATP5PB SLC25A3 TIMM50 ATP5PO ATP5PD SMDT1 ATP5F1B ABCB8 ABCB7 DNAJC15 UCP2 ATP5F1E ATP5F1D ROMO1 ATP5MF ATPSCKMT ANTKMT SLC25A23 ATP5F1C ATP5ME CHCHD4 ATP5F1A SLC25A5 HSPD1
GOBP_GENERATION_OF_PRECURSOR_METABOLITES_AND_ENERGY	2.89450164895588e-10	1.34690810064747e-07	0.814035837847908	0.462342224386304	1.69672337062301	328	NDUFC2 IDH2 GHITM COX8A CHCHD2 NDUFA7 PSEN1 NDUFB8 ATP5PF MDH2 STOML2 SDHB NDUFB10 SDHA MT-ND5 VCP ATP5PB UQCRQ COX7A2 NDUFV2 NDUFV1 PPP1R2 ME2 CYBA SURF1 ACSS1 NCF1 LDHA ADPGK COX5A NDUFAB1 RB1CC1 ACADVL COX7A2L PKM NDUFB6 ATP5PO ATP5PD GAPDH PRELID1 COX6A1 ATP5F1B MT-CO2 SELENOS MTOR FDX1 CYCS PGAM1 NDUFS5 PGK1 UQCRC1 CYB5R4 MT-CO1 UQCR10 NDUFA4 NDUFA2 SHMT2 NDUFS7 NDUFS6 COX4I1 QDPR NDUFB4 FDX…
GOBP_PRODUCTION_OF_MOLECULAR_MEDIATOR_OF_IMMUNE_RESPONSE	4.56887559094883e-07	7.8680163664843e-05	0.674962860011025	0.469577300354023	1.68618308413979	199	IGLV3-21 IGLV1-51 IGLV3-1 IGLV1-40 IGLV2-11 IGKV1-16 IGLV3-9 IGKV1-9 XBP1 IGKV5-2 IGLV3-19 IGKV1-17 SHLD2 IGLV4-69 IGKV3D-20 MAVS IGKV1-27 IGLV10-54 MZB1 IGLV6-57 IGLV2-14 B2M IGKV1-12 IGKV2D-28 IGKV1-5 TMBIM6 NBN BST2 IGKV3D-15 SLAMF1 IGLV7-46 IGLV8-61 CGAS JAK3 IL4R IGKV1-37 HMCES MIF IGKV1D-43
GOBP_ENDOPLASMIC_RETICULUM_TO_GOLGI_VESICLE_MEDIATED_TRANSPORT	3.58306178099513e-05	0.00294232602721718	0.557332238758646	0.487030480115056	1.67914693053528	110	LMAN2 LMAN1 TMED9 COPE KDELR2 ERGIC3 TMED2 TMED10 SEC13 COPB2 VCP SAR1B TMED3 IER3IP1 TRAPPC11 HYOU1 SEC23B KDELR1 YIF1A BCAP31 COG3 ERGIC1 TRAPPC2L VTI1A TRAPPC4 ATL3 TMED4 ARF4 ATL2 MIA3 USE1 STX5 TFG TRAPPC6B BET1 TRAPPC5 GOSR2 ERGIC2 YIF1B PREB TRAPPC6A PPP6C SEC31A VAPA TMED1 YKT6 ARCN1 GBF1 CSNK1D
GOBP_MEMBRANE_INVAGINATION	9.76629250711438e-05	0.00692036537535266	0.538434096309916	0.48788560198399	1.66338379306082	100	IGLC2 IGHV3-53 IGHV3-66 IGHV1-69 IGHV1-69D IGHV2-70D IGHD IGHV3-11 IGHV3-43 IGHV4-39 IGHV1-3 IGHV3-72 IGHV3-21 IGHV2-5 IGHV6-1 IGHV4-4 IGHV3-30 IGHV2-70 ARF1 IGHG3 IGHM IGHV3-73 IGHG1 BECN1
GOBP_RESPONSE_TO_ENDOPLASMIC_RETICULUM_STRESS	1.02229447582098e-06	0.000158433242126066	0.643551836150722	0.461605044730327	1.65320167355118	190	SDF2L1 P4HB MANF HSP90B1 XBP1 EDEM1 CALR CANX ERLEC1 DERL3 PDIA3 TMED2 ERP44 PDIA4 SEC61B ERP29 HM13 UBE2J1 VCP UGGT1 OS9 DERL1 SERP1 HSPA5 DNAJC3 TMBIM6 TMEM259 EIF2S1 HYOU1 UBXN4 FAF2 SEL1L BCAP31 TRIM25 TXNDC12 BFAR PML ERN1 SELENOS PPP1R15A EDEM2 PTPN1 TMUB1 UBE2G2 SYVN1 BCL2L1 GET4 TMX1 SVIP RNF185 UFC1 NRBF2 NR1H2 DNAJB14 BAX STT3B USP25 UBA5 RACK1 NGLY1 CREB3 DERL2 STUB1 USP13
GOBP_CELL_RECOGNITION	0.000191057858235711	0.0113496497913639	0.518848077743792	0.478863318853381	1.63715425904681	101	IGLC2 IGHV3-53 IGHV3-66 IGHV1-69 IGHV1-69D IGHV2-70D IGHD IGHV3-11 IGHV3-43 IGHV4-39 IGHV1-3 IGHV3-72 IGHV3-21 IGHV2-5 IGHV6-1 IGHV4-4 IGHV3-30 IGHV2-70 IGHG3 IGHM IGHV3-73 TCP1 CCT2 CCT7 IGHG1
GOBP_B_CELL_RECEPTOR_SIGNALING_PATHWAY	0.000145037454277614	0.00920328573507042	0.518848077743792	0.470358691698956	1.61426428805878	105	IGLC2 IGHV3-53 IGHV3-66 IGHV1-69 IGHV1-69D IGHV2-70D IGHD IGHV3-11 IGHV3-43 IGHV4-39 IGHV1-3 IGHV3-72 IGHV3-21 IGHV2-5 IGHV6-1 IGHV4-4 IGHV3-30 IGHV2-70 CD38 IGHG3 IGHM IGHV3-73
GOBP_PROTEIN_MATURATION	2.05866909331962e-05	0.00185413035759625	0.575610261071129	0.448542769501573	1.60031144905955	177	DNAJB11 SPCS3 SPCS1 PRDX4 CALR SEC11C TMEM59 TMEM208 PSEN1 HM13 SEC11A STOML2 NAA10 CTSZ ATP6AP2 NDUFAB1 SPCS2 CIAO2B PCSK7 LMF2 CYCS CTSS PGK1 CLN3 ECE1 PARL NAA15 GLRX5 GLG1 ISCA2 PIDD1 CASP8 TSPAN32 CARD16 BOLA2B CISD3 SNX12 NAA20 GCSH NAA35 MAGEF1 FKBP1A CHCHD4 CARD8 TSPAN17 SPPL3 DDI2 HSPD1 TSPAN5 GLRX3 XPNPEP3 LIPT2 STUB1 NCSTN PRKACA SNAPIN LIAS VSIR FAM111A HTRA2 CCS FADD PARP1
GOBP_NUCLEOSIDE_TRIPHOSPHATE_METABOLIC_PROCESS	0.000884632576305118	0.043331476369191	0.477270815362862	0.477050840315636	1.58859986207664	80	ATP5PF NME2 ATP5MC3 STOML2 VCP ATP5PB ATP5MC1 CMPK1 ATP6V0C ATP5PO ATP5PD GTPBP1 ATP5F1B MT-CO2 ADK ATP5F1E UCK1 ATP5F1D IMPDH2 ATP5MF ATPSCKMT ANTKMT ATP5F1C UCKL1 ATP5ME NME7 NUDT2 CAD AK3 RAN ATP5F1A NME1 MFN1 DTYMK PARP1 UQCC3 MYC RRM2B TBPL1 ATP5MC2
GOBP_REGULATION_OF_B_CELL_ACTIVATION	9.82646223837289e-05	0.00692036537535266	0.538434096309916	0.449377472849485	1.58719324391039	150	IGLC2 IGHV3-53 IGHV3-66 IGHV1-69 IGHV1-69D IGHV2-70D IGHD IGHV3-11 IGHV3-43 IGHV4-39 IGHV1-3 XBP1 IGHV3-72 IGHV3-21 IGHV2-5 IGHV6-1 IGHV4-4 SHLD2 IGHV3-30 IGHV2-70 MZB1 CD320 CD38 IGHG3 IGHM IGHV3-73
GOBP_DEFENSE_RESPONSE_TO_BACTERIUM	0.000233155265371433	0.0130193900183408	0.518848077743792	0.451639870655396	1.58192167165688	132	IGLC2 IGHV3-53 IGHV3-66 IGHV1-69 IGHV1-69D IGHV2-70D IGHD IGHV3-11 IGHV3-43 IGHV4-39 IGHV1-3 IGHV3-72 IGHV3-21 IGHV2-5 IGHV6-1 IGHV4-4 MAVS IGHV3-30 IGHV2-70 IGHG3 IGHM IGHV3-73 CYBA IGHG1 SPN RPS19 ISG15
GOBP_GLYCOPROTEIN_METABOLIC_PROCESS	2.53735963934822e-05	0.00214676003426067	0.575610261071129	0.439241283511055	1.57363033033978	191	RPN2 OSTC EDEM1 ALG5 RFT1 DERL3 TMEM59 DDOST RPN1 ERP44 PSEN1 ITM2B STT3A MLEC ARFGEF1 TMEM258 GANAB UBE2J1 KRTCAP2 ITM2C UGGT1 DPM2 SERP1 GALNT7 SRD5A3 COG3 TM9SF2 XYLT1 JAK3 DPY19L1 DAD1 ALG3 NUS1 AGA EDEM2 DHDDS CHPF PPARD MANBA SYVN1 C1GALT1C1 VEGFB PGM3 PRKCSH BMPR2 OST4 C1GALT1 MGAT1 RNF185 B3GALT6 PLOD3 GMPPB ALG8 TMEM165 OGA STT3B CHPF2 ST8SIA4
GOBP_ADAPTIVE_IMMUNE_RESPONSE	2.47820666430716e-07	4.65482439082626e-05	0.674962860011025	0.425448611355352	1.56712245303371	358	IGLC2 IGLV3-21 IGHV3-53 IGLV1-51 IGHV3-66 IGLV3-1 IGHV1-69 IGLV1-40 IGLV2-11 IGHV1-69D IGHV2-70D IGHD IGHV3-11 IGHV3-43 IGKV1-16 IGLV3-9 IGKV1-9 IGHV4-39 IGHV1-3 IGHV3-72 IGHV3-21 IGKV5-2 IGHV2-5 IGHV6-1 IGHV4-4 IGLV3-19 IGKV1-17 SHLD2 IGLV4-69 IGKV3D-20 IGHV3-30 IGKV1-27 IGHV2-70 IGLV10-54 IGLV6-57 BACH2 IGHG3 IGLV2-14 B2M TNFRSF17 IGHM IGKV1-12 IGHV3-73 TAP1 IGKV2D-28 IGKV1-5 NBN TRIM27 IGKV3D-…
GOBP_GLYCOSYLATION	0.000198498215954425	0.0115459795613491	0.518848077743792	0.446323398479314	1.56464843271927	135	RPN2 OSTC ALG5 RFT1 DERL3 TMEM59 DDOST RPN1 PSEN1 STT3A MLEC ARFGEF1 TMEM258 UBE2J1 KRTCAP2 UGGT1 DPM2 SERP1 GALNT7 SRD5A3 COG3 DPY19L1 DAD1 ALG3 NUS1 DHDDS C1GALT1C1 VEGFB PGM3 OST4 C1GALT1 MGAT1 B3GALT6 PLOD3 GMPPB ALG8 TMEM165 OGA STT3B
GOBP_RESPONSE_TO_TOPOLOGICALLY_INCORRECT_PROTEIN	0.00102475222120258	0.0476851366932932	0.45505986738723	0.449866632823129	1.55732197917053	117	SDF2L1 MANF XBP1 EDEM1 ERLEC1 DERL3 TMED2 ERP44 VCP UGGT1 OS9 DERL1 SERP1 HSPA5 DNAJC3 UBE2W TMBIM6 EIF2S1 UBXN4 FAF2 BFAR TRAM1 ERN1 SELENOS PPP1R15A EDEM2 PTPN1
GOBP_GLYCOPROTEIN_BIOSYNTHETIC_PROCESS	8.43780380007303e-05	0.00636712113778484	0.538434096309916	0.436959817772431	1.55266443178358	161	RPN2 OSTC ALG5 RFT1 DERL3 TMEM59 DDOST RPN1 PSEN1 ITM2B STT3A MLEC ARFGEF1 TMEM258 UBE2J1 KRTCAP2 ITM2C UGGT1 DPM2 SERP1 GALNT7 SRD5A3 COG3 TM9SF2 XYLT1 JAK3 DPY19L1 DAD1 ALG3 NUS1 DHDDS CHPF C1GALT1C1 VEGFB PGM3 BMPR2 OST4 C1GALT1 MGAT1 B3GALT6 PLOD3 GMPPB ALG8 TMEM165 OGA STT3B CHPF2 ST8SIA4
GOBP_RIBOSE_PHOSPHATE_BIOSYNTHETIC_PROCESS	0.000870262910091025	0.043331476369191	0.477270815362862	0.440689787016977	1.53447189482247	123	TECR MPC2 ATP5PF NME2 ATP5MC3 STOML2 VCP ATP5PB ATP5MC1 ACSL5 ACSS1 CMPK1 ACACA ATP6V0C ATP5PO ATP5PD ATP5F1B MT-CO2 ADK APRT ATP5F1E UCK1 DHODH ATP5F1D IMPDH2 ATP5MF ATPSCKMT ANTKMT ATP5F1C UCKL1 HSD17B12 ATP5ME NME7 NUDT2 CAD PPCDC PDK3 AK3 ATP5F1A NME1 PDK2 RFK
GOBP_B_CELL_MEDIATED_IMMUNITY	0.000306403866573762	0.0167741097151753	0.49849310876659	0.435927462609389	1.53425613062382	143	IGLC2 IGHV3-53 IGHV3-66 IGHV1-69 IGHV1-69D IGHV2-70D IGHD IGHV3-11 IGHV3-43 IGHV4-39 IGHV1-3 IGHV3-72 IGHV3-21 IGHV2-5 IGHV6-1 IGHV4-4 SHLD2 IGHV3-30 IGHV2-70 IGHG3 B2M IGHM IGHV3-73 NBN IGHG1
GOBP_PURINE_CONTAINING_COMPOUND_BIOSYNTHETIC_PROCESS	0.000981140726093843	0.0464295746992205	0.45505986738723	0.440357688723162	1.53357631005229	122	TECR MPC2 ATP5PF NME2 ATP5MC3 STOML2 VCP ATP5PB ATP5MC1 ACSL5 ACSS1 ACACA ATP6V0C ATP5PO ATP5PD ATP5F1B MT-CO2 SHMT2 ADK SHMT1 APRT GUK1 ADA2 ATP5F1E ATP5F1D IMPDH2 ATP5MF ATPSCKMT ANTKMT ATP5F1C HSD17B12 ATP5ME NME7 NUDT2 PPCDC PDK3 AK3 AMD1 ATP5F1A NME1 PDK2
GOBP_CARBOHYDRATE_DERIVATIVE_BIOSYNTHETIC_PROCESS	3.83665303934798e-06	0.000486906149357253	0.610526878385931	0.408686154920163	1.50378637089062	346	RPN2 OSTC PIGT ALG5 TECR RFT1 MPC2 DERL3 TMEM59 DDOST RPN1 PSEN1 ATP5PF ITM2B STT3A MLEC ARFGEF1 TMEM258 NME2 PIGK ATP5MC3 UBE2J1 STOML2 KRTCAP2 ITM2C AKR1A1 VCP ATP5PB UGGT1 DPM2 SERP1 ATP5MC1 ACSL5 GALNT7 ACSS1 SRD5A3 GPAA1 CMPK1 COG3 TM9SF2 XYLT1 ACACA ATP6V0C ATP5PO ATP5PD JAK3 DPY19L1 DAD1 ALG3 ATP5F1B MT-CO2 NUS1 UAP1 ADK SHMT1 DHDDS APRT GUK1 ADA2 CHPF ATP5F1E UCK1 DHODH C1GALT1C1 ATP5F1D …
GOBP_INORGANIC_ION_TRANSMEMBRANE_TRANSPORT	0.000130368783663072	0.00846487544156505	0.518848077743792	0.391563346869441	1.43105043719552	307	COX8A PSEN1 ATP5PF ATP5MC3 STOML2 MCUR1 MT-ND5 ATP5PB RNASEK PCYOX1 SLC25A3 SLC5A6 ATP5MC1 CYBA SEC61A1 ATP13A1 SURF1 ATP6V1E1 COX6B1 COX5A COX7A2L CUL5 ATP6V0C ATP5PO ATP5PD LIME1 TSPAN13 SMDT1 COX6A1 ATP5F1B MT-CO2 ATP1A1 UQCRC1 C4orf3 MT-CO1 UQCR10 ABCB8 NDUFA4 TRPV2 ABCB7 DLG1 NDUFS7 COX4I1 CRACR2A COA8 COMMD1 SLC25A11 KCNQ5 UCP2 COX17 ORAI2 ATP5F1E MT-CYB SLC39A7 P2RX4 ATP5F1D CD63 SLC25A25 …
GOBP_CATION_TRANSMEMBRANE_TRANSPORT	0.000380503531856513	0.0204301127104497	0.49849310876659	0.3769055307594	1.38354269201592	332	SLC38A5 COX8A PSEN1 ATP5PF ATP5MC3 STOML2 MCUR1 MT-ND5 ATP5PB RNASEK SLC25A3 ATP5MC1 CYBA SEC61A1 ATP13A1 SURF1 ATP6V1E1 COX6B1 COX5A COX7A2L CUL5 ATP6V0C ATP5PO ATP5PD LIME1 TSPAN13 SMDT1 COX6A1 ATP5F1B MT-CO2 ATP1A1 ATP13A3 IFNGR2 CTSS UQCRC1 C4orf3 CLN3 MT-CO1 UQCR10 ABCB8 NDUFA4 TRPV2 ABCB7 DLG1 NDUFS7 COX4I1 CRACR2A COA8 COMMD1 KCNQ5 UCP2 COX17 ORAI2 ATP5F1E MT-CYB SLC39A7 P2RX4 ATP5F1D CD63…
GOBP_ION_TRANSMEMBRANE_TRANSPORT	0.000865511378471491	0.043331476369191	0.477270815362862	0.36430455747667	1.34541374407271	414	MPC2 SLC38A5 COX8A PSEN1 ATP5PF SLC35B1 ATP5MC3 STOML2 MCUR1 MT-ND5 ATP5PB RNASEK PCYOX1 SLC25A3 SLC5A6 ATP5MC1 CYBA SEC61A1 ATP13A1 SURF1 ATP6V1E1 COX6B1 COX5A COX7A2L CUL5 ATP6V0C ATP5PO ATP5PD LIME1 TSPAN13 SLC35A2 SMDT1 COX6A1 ATP5F1B MT-CO2 ATP1A1 ATP13A3 IFNGR2 CTSS UQCRC1 C4orf3 CLN3 MT-CO1 UQCR10 ABCB8 NDUFA4 TRPV2 ABCB7 DLG1 NDUFS7 COX4I1 CRACR2A COA8 COMMD1 SLC25A11 VDAC2 KCNQ5 UCP2 COX…
GOBP_MITOCHONDRION_ORGANIZATION	0.000737288771068078	0.0388398160155109	0.477270815362862	0.363855504153328	1.34291272269372	398	LMAN1 NDUFC2 GHITM CHCHD2 NDUFB8 STOML2 TOMM22 TIMM17B NDUFB10 MT-ND5 COX7A2 ARFIP2 LEPROT NDUFA11 SURF1 HAX1 PRIMPOL NDUFAB1 RB1CC1 BCAP31 C5orf51 TIMM50 COX7A2L BECN1 NDUFAF3 NDUFB6 PRELID1 ATAD3B ATG3 ATG12 FUNDC2 AGK NDUFS5 NDUFA2 PARL NDUFS7 PDCD5 NDUFB4 WIPI1 NDUFB9 SDHAF2 NDUFS2 NDUFS8 COA8 COA3 VDAC2 PTCD2 NDUFB2 NDUFS4 ARMC1 IMMT DNAJC15 MTX1 COX17 AMBRA1 TFAM PSMD10 NDUFA13 GABARAPL2 AT…
GOBP_PROTEASOMAL_PROTEIN_CATABOLIC_PROCESS	0.000810558805236665	0.0419088923003846	0.477270815362862	0.363056836390511	1.33727779498424	373	SDF2L1 HSP90B1 PSMB3 EDEM1 CALR CANX ERLEC1 DERL3 PCNP PSEN1 SEC61B HM13 PSME2 DCAF11 UBE2J1 VCP UGGT1 OS9 DERL1 HSPA5 PSMB6 PSMB2 UBE2W RBX1 TMEM259 MDM2 UBXN4 FAF2 UBE2A SEL1L PSMA5 BCAP31 TRIM25 CUL5 PLK3 BFAR PSME1 RAD23B PSMD8 OSBPL7 SPOPL GLMN PML SELENOS UBB EDEM2 ELOB PSMA7 COMMD1 ZYG11B PSME3 TMUB1 ERCC8 SIAH2 PSMD2 STYX WAC UBE2G2 PSMA2 DDA1 SYVN1 PSMD10 UBQLN4 WDR26 WWP1 GABARAPL2 PSMB…
GOBP_PHENOL_CONTAINING_COMPOUND_METABOLIC_PROCESS	0.000971510334852684	0.0464295746992205	0.477270815362862	-0.514339066642771	-2.04849596248215	30	ZEB2 BCL2 CPQ ATP7A ITGB2 PAX8 PRKN BTBD9 ITGAM
