# Supplementary material for: Prediction and characterisation of the human B cell response to a heterologous two-dose Ebola vaccine
Source: Nat Commun. 2025 Jul 9;16:6331. doi: 10.1038/s41467-025-61571-x (PMC12241346; doi:10.1038/s41467-025-61571-x)
Supplement: Supplementary file 10 — Source Data [file 41467_2025_61571_MOESM10_ESM.xlsx]

## Sheet: Fig 1a
All zero values are given an arbitrary value of 0.1 spots/million PBMCs for analysis
EBOV-GP Specific IgG-BMEM ELISpot results: data are spots/million PBMCs
															PRISM time points
Clinical Trial	Group	sample ID	d1	d29	d50	d57	d78	d85	d106	d180	d209	d237	d265	d365	V1	V2
EBL2001	1	21	0.1	11.25	51.25						50				71.25	48.75
EBL2001	1	52	0.1	1.25	42.5						56.25
EBL2001	1	103	0.1	15	36.25						251.25
EBL2001	1	107	0.1	3.75	33.75						72.5				7.5	18.75
EBL2001	1	108	0.1	0.1	0.1						0.1
EBL2001	1	163	0.1	2.5	0.1						0.1				16.25	10
EBL2001	1	201	0.1	0.1	26.25						20				62.5	17.5
EBL2001	1	202	0.1	0.1	2.5						3.75
EBL2001	1	205	0.1	2.5	25						35				27.5	10
EBL2001	1	230	0.1	6.25	25						127.5				53.75	101.25
EBL2001	1	311	0.1	42.5	115						171.25
EBL2001	1	360	0.1	16.25	35						68.75
EBL2001	1	469	0.1	13.75	27.5						211.25
EBL2001	2	15	0.1			87.5	142.5					163.75			15	68.75
EBL2001	2	57	0.1			0.1	0.1					0.1
EBL2001	2	87	0.1			8.75	0.1					3.75			100	35
EBL2001	2	94	0.1			7.5	10					12.5
EBL2001	2	96	0.1			0.1	1.25					3.75
EBL2001	2	120	0.1			5	26.25					6.25
EBL2001	2	175	0.1			6.25	12.5					78.75
EBL2001	2	186	0.1			3.75	157.5					147.5			28.75	40
EBL2001	2	195	0.1			41.25	211.25					155
EBL2001	2	197	0.1			7.5	48.75					42.5			20	16.25
EBL2001	2	199	0.1			132.5	112.5					268.75			206.25	248.75
EBL2001	2	208	0.1			6.25	0.1					0.1
EBL2001	2	233	0.1			153.75	50					151.25			67.5	53.75
EBL2001	3	31	0.1					2.5	15				10
EBL2001	3	33	0.1					72.5	97.5				52.5		27.5	22.5
EBL2001	3	34	0.1					0.1	1.25				1.25
EBL2001	3	132	0.1					35	66.25				10		106.25	65
EBL2001	3	152	0.1					2.5	16.25				2.5		37.5	42.5
EBL2001	3	153	0.1					35	97.5				25
EBL2001	3	176	0.1					2.5	2.5				0.1		26.25	10
EBL2001	3	194	0.1					108.75	105				97.5
EBL2001	3	203	0.1					15	43.75				8.75		1.25	12.5
EBL2001	3	206	0.1					102.5	88.75				103.75
EBL2001	3	217	0.1					37.5	110				71.25
EBL2001	3	247	0.1					163.75	210				225		235	233.75
EBL2001	3	276	0.1					28.75	145				108.75
EBL2002	1	126	0.1	1.25	0.1					0.1				8.75
EBL2002	1	152	0.1	0.1	13.75									12.5
EBL2002	1	555	1.25	0.1	6.25					36.25				33.75
EBL2002	1	571	0.1	21.25	62.5					36.25				15
EBL2002	1	574	1.25	0.1	146.25					92.5				0.1
EBL2002	1	625	6.25	0.1	195					75				41.25
EBL2002	1	719	0.1	0.1	0.1					0.1				0.1
EBL2002	1	769	0.1	0.1	2.5					6.25				0.1
EBL2002	2	156	2.5			8.75	33.75					7.5		5
EBL2002	2	271	2.5			2.5	18.75					0.1
EBL2002	2	376	1.25			3.75	87.5					28.75		0.1
EBL2002	2	414	0.1			0.1	87.5					73.75		0.1
EBL2002	2	454	3.75			0.1	30					42.5		12.5
EBL2002	2	470	0.1			10	105					10		10
EBL2002	2	476	0.1			0.1	0.1					0.1		0.1
EBL2002	2	488	0.1			0.1	51.25					75		28.75
EBL2002	2	658	0.1			0.1	71.25					43.75		63.75
EBL2002	2	813	0.1			0.1	16.25					50		43.75
EBL2002	2	862	0.1			0.1	37.5					3.75		2.5

## Sheet: Fig 1b
Fold change in EBOV-GP Specific IgG-BMEM ELISpot frequencies (data from fig 1a)
Clinical Trial	Group	Sample ID	fold rise_d1-d29	fold rise_d1-d57	fold rise_d1-d85
EBL2001	1	21	111.5
EBL2001	1	52	11.5
EBL2001	1	103	149
EBL2001	1	107	36.5
EBL2001	1	163	24
EBL2001	1	201	0
EBL2001	1	202	0
EBL2001	1	205	24
EBL2001	1	230	61.5
EBL2001	1	311	424
EBL2001	1	360	161.5
EBL2001	1	469	136.5
EBL2001	2	15		874
EBL2001	2	57		0
EBL2001	2	87		86.5
EBL2001	2	94		74
EBL2001	2	96		0
EBL2001	2	120		49
EBL2001	2	140		0
EBL2001	2	175		61.5
EBL2001	2	186		36.5
EBL2001	2	195		411.5
EBL2001	2	197		74
EBL2001	2	199		1324
EBL2001	2	208		61.5
EBL2001	2	233		1536.5
EBL2001	3	31			24
EBL2001	3	33			724
EBL2001	3	34			0
EBL2001	3	132			349
EBL2001	3	152			24
EBL2001	3	176			24
EBL2001	3	194			1086.5
EBL2001	3	203			149
EBL2001	3	206			1024
EBL2001	3	217			374
EBL2001	3	247			1636.5
EBL2001	3	276			286.5
EBL2002	1	126	11.5
EBL2002	1	152	0
EBL2002	1	555	-0.92
EBL2002	1	571	211.5
EBL2002	1	574	-0.92
EBL2002	1	625	-0.984
EBL2002	1	719	0
EBL2002	1	769	0
EBL2002	2	156		2.5
EBL2002	2	271		0
EBL2002	2	376		2
EBL2002	2	414		0
EBL2002	2	454		-0.973
EBL2002	2	470		99
EBL2002	2	476		0
EBL2002	2	488		0
EBL2002	2	658		0
EBL2002	2	813		0
EBL2002	2	862		0

## Sheet: Fig 1c
Fold change in EBOV-GP Specific IgG-BMEM ELISpot frequencies (data from fig 1a)
Day 21 post dose 2
Clinical Trial	Group	Sample ID	fold rise_d29-d50	fold rise_d57-d78	fold rise_d85-d106
EBL2001	1	21	3.556
EBL2001	1	52	33
EBL2001	1	103	1.417
EBL2001	1	107	8
EBL2001	1	163	-0.96
EBL2001	1	201	261.5
EBL2001	1	202	24
EBL2001	1	205	9
EBL2001	1	230	3
EBL2001	1	311	1.706
EBL2001	1	360	1.154
EBL2001	1	469	1
EBL2001	2	15		0.629
EBL2001	2	57		0
EBL2001	2	87		-0.989
EBL2001	2	94		0.333
EBL2001	2	96		11.5
EBL2001	2	120		4.25
EBL2001	2	140		11.5
EBL2001	2	175		1
EBL2001	2	186		41
EBL2001	2	195		4.121
EBL2001	2	197		5.5
EBL2001	2	199		-0.151
EBL2001	2	208		-0.984
EBL2001	2	233		-0.675
EBL2001	3	31			5
EBL2001	3	33			0.345
EBL2001	3	34			11.5
EBL2001	3	132			0.893
EBL2001	3	152			5.5
EBL2001	3	176			0
EBL2001	3	194			-0.034
EBL2001	3	203			1.917
EBL2001	3	206			-0.134
EBL2001	3	217			1.933
EBL2001	3	247			0.282
EBL2001	3	276			4.043
EBL2002	1	126	-0.92
EBL2002	1	152	136.5
EBL2002	1	555	61.5
EBL2002	1	571	1.941
EBL2002	1	574	1461.5
EBL2002	1	625	1949
EBL2002	1	719	0
EBL2002	1	769	24
EBL2002	2	156		2.857
EBL2002	2	271		6.5
EBL2002	2	376		22.333
EBL2002	2	414		874
EBL2002	2	454		299
EBL2002	2	470		9.5
EBL2002	2	476		0
EBL2002	2	488		511.5
EBL2002	2	658		711.5
EBL2002	2	813		161.5
EBL2002	2	862		374

## Sheet: Fig 1d
Fold change in EBOV-GP Specific IgG-BMEM ELISpot frequencies (data from fig 1a)
EBL2001 Day 180 post dose 2
EBL2002 Day 180 post dose 2 and day 365
Clinical Trial	Group	Sample ID	fold rise_d29-d209	fold rise_d57-d237	fold rise_d85-d265	fold rise_d29-d365	fold rise_d57-d365
EBL2001	1	21	3.444
EBL2001	1	52	44
EBL2001	1	103	15.75
EBL2001	1	107	18.333
EBL2001	1	163	-0.96
EBL2001	1	201	199
EBL2001	1	202	36.5
EBL2001	1	205	13
EBL2001	1	230	19.4
EBL2001	1	311	3.029
EBL2001	1	360	3.231
EBL2001	1	469	14.364
EBL2001	2	15		0.871
EBL2001	2	57		0
EBL2001	2	87		-0.571
EBL2001	2	94		0.667
EBL2001	2	96		36.5
EBL2001	2	120		0.25
EBL2001	2	140		0
EBL2001	2	175		11.6
EBL2001	2	186		38.333
EBL2001	2	195		2.758
EBL2001	2	197		4.667
EBL2001	2	199		1.028
EBL2001	2	208		-0.984
EBL2001	2	233		-0.016
EBL2001	3	31			3
EBL2001	3	33			-0.276
EBL2001	3	34			11.5
EBL2001	3	132			-0.714
EBL2001	3	152			0
EBL2001	3	176			-0.96
EBL2001	3	194			-0.103
EBL2001	3	203			-0.417
EBL2001	3	206			0.012
EBL2001	3	217			0.9
EBL2001	3	247			0.374
EBL2001	3	276			2.783
EBL2002	1	126	-0.92			6
EBL2002	1	152	-1			124
EBL2002	1	555	361.5			336.5
EBL2002	1	571	0.706			-0.294
EBL2002	1	574	924			0
EBL2002	1	625	749			411.5
EBL2002	1	719	0			0
EBL2002	1	769	61.5			0
EBL2002	2	156		-0.143			-0.429
EBL2002	2	271		-0.96			-1
EBL2002	2	376		6.667			-0.973
EBL2002	2	414		736.5			0
EBL2002	2	454		424			124
EBL2002	2	470		0			0
EBL2002	2	476		0			0
EBL2002	2	488		749			286.5
EBL2002	2	658		436.5			636.5
EBL2002	2	813		499			436.5
EBL2002	2	862		36.5			24

## Sheet: Fig 1e
Ex vivo ELISPot
All zero values are given an arbitrary value of 0.1 spots/million PBMCs for analysis
			Anti-EBOV-GP IgG-ASC/million PBMCs (Top panel)														Total IgG-ASC/million PBMCs (Bottom panel)
Clinical Trial	Group	Study day	d1	d9	d11	d13	d15	d0	d3	d5	d7	d9		Clinical Trial	Group	Study day	d1	d9	d11	d13	d15	d0	d3	d5	d7	d9
EBL2001	1	18	0.1	3.75	0.1	1.25	0.1	0.1	3.75	3.75	0.1			EBL2001	1	18	1247.5	750	500	0.1	2.5	750	500	75	297.5
EBL2001	1	27	1.25	2.5	11.25	7.5	22.5	3.75	3.75	3.75	10	1.25		EBL2001	1	27		5495	1500	1500	2750	500	75	500	1500	145
EBL2001	1	29	1.25	0.1	7.5	1.25	1.25	2.5	0.1					EBL2001	1	29		375	750	1000	100	1000	500
EBL2001	1	37	0.1	6.25		35	0.1	1.25	0.1	0.1	78.75	43.75		EBL2001	1	37	250	1747.5		500		1000	750	750	250	125
EBL2001	1	38	1.25	2.5	12.5	20	13.75	3.75	1.25	10	105	117.5		EBL2001	1	38	500	2000	1250	250		100	1000	1750	800	1000
EBL2001	1	66	0.1	0.1	17.5	3.75	0.1	0.1	0.1	66.25	17.5	7.5		EBL2001	1	66	250	1965	5745	500	987.5	492.5	250	1997.5	1250	400
EBL2001	1	68	0.1	6.25	6.25	10	1.25	1.25	0.1	0.1	3.75	0.1		EBL2001	1	68	500	1747.5	1000	750	350	175	250	350	340	1000
EBL2001	1	81	0.1	3.75	0.1	3.75	1.25	0.1	0.1	7.5	15	0.1		EBL2001	1	81	747.5	750	1237.5	750	747.5	125	250	750	747.5	350
EBL2001	2	11	0.1	23.75	3.75	7.5	2.5	0.1	0.1	60	66.25	62.5		EBL2001	2	11		3745	250	575	247.5	75	20	500	770	247.5
EBL2001	2	12	0.1	0.1	0.1	0.1	0.1	1.25	5	0.1	25	2.5		EBL2001	2	12		247.5	250	50	747.5	100	225	750	250	100
EBL2001	2	14	0.1	1.25	16.25	1.25	1.25	3.75	16.25	0.1	33.75	5		EBL2001	2	14	250	750		750		250	250	250	250	220
EBL2001	2	24	1.25	8.75	8.75	1.25	3.75	10	0.1	47.5	18.75	16.25		EBL2001	2	24	1000	3747.5	2000		500	275	1500	990	735	250
EBL2001	2	44	0.1	0.1	13.75	0.1	2.5	0.1	0.1	7.5	123.75	38.75		EBL2001	2	44	500	497.5	2000	987.5	1247.5	500	500	1947.5	1470	200
EBL2001	2	47	0.1	22.5	41.25	2.5	1.25	0.1	2.5	17.5	33.75	10		EBL2001	2	47		1500	3247.5	117.5	750	90	75	495	2000	247.5
EBL2001	2	55	0.1	0.1	2.5	11.25	0.1	0.1	0.1	55	97.5	107.5		EBL2001	2	55		1250	500	500	247.5	700	500	1750	500	1247.5
EBL2001	2	65	0.1	7.5	1.25	10	26.25	0.1	0.1	1.25	50	91.25		EBL2001	2	65	500	750	325	250	2745	275	497.5	50	1500	850
EBL2001	2	84	0.1	0.1	50	21.25	1.25	0.1	0.1	0.1	47.5	18.75		EBL2001	2	84	747.5	750	1250	750	747.5	125	250	750	747.5	350
EBL2001	3	4	0.1	36.25	0.1	0.1	3.75	0.1	0.1	13.75	7.5	32.5		EBL2001	3	4	1000	5500		47.5	500	2000	755	1500	825	500
EBL2001	3	23	0.1	11.25	11.25	0.1	0.1	0.1						EBL2001	3	23		6000	500	747.5	25	250
EBL2001	3	36	0.1	5	2.5	2.5	3.75	0.1	0.1	7.5	30	30		EBL2001	3	36	1250	2.5	2000	1500		500	522.5	1897.5	1250	700
EBL2001	3	40	0.1	0.1	3.75	7.5	10	0.1	0.1	38.75	68.75	23.75		EBL2001	3	40	500	2000	250	415	25		222.5	1250	175	750
EBL2001	3	42	0.1	6.25	3.75	0.1	6.25	3.75	0.1	15	91.25	66.25		EBL2001	3	42		250	250	247.5	250	75	750	500	987.5	250
EBL2001	3	43	0.1	0.1	1.25	6.25	5	0.1	0.1	7.5	35	17.5		EBL2001	3	43	750	175	0.1	225	750	25	142.5	597.5	350	750
EBL2001	3	46	0.1	11.25	11.25	5	5	0.1	0.1	10	86.25	23.75		EBL2001	3	46	247.5	1922.5	2250	497.5	750	250	745	2000	2495	500
EBL2001	3	48	1.25	5	7.5	12.5	0.1	0.1	0.1	36.25	87.5	26.25		EBL2001	3	48	2250	2250	1750	1047.5	242.5	250	250	1250	500	747.5
EBL2001	3	71	0.1	1.25	7.5	13.75	0.1	2.5	1.25	0.1	62.5	106.25		EBL2001	3	71	297.5	1000	2000	1497.5	14965	472.5	750	1500	5250	500

## Sheet: Fig 1f
flow-plasma cells
	PBs_G1									PBs_G3
	P018	P027	P037	P038	P066	P068	P081			P004	P036	P040	P042	P043	P046	P048	P071
1	0.21	0.4	0.66	0.62	0.95	0.69	0.3		1	1.89	0.77	1.85	0.21	0.75	1.47	1.53	0.61
9	2.27		2.66	6.24	1.29	5.27	1.25		9	4.57	3.49		0.98	5.29	2.12	2.12	2.94
11	0.26	1.23		1.03	2.34	1.75	0.37		11	3.96	1.23	0.89	0.35	1.78	1.53	1.27	2.68
13	0.077	0.84		1.29	0.26	0.79	0.11		13	1.07	0.64	0.51	0.31	0.25	0.93	1.27	1.4
15	0.14				0.19	0.43	0.06		15	1.37	0.58	0.65	0.21	0.39	0.78	1.15	2.1
0	0.24	0.34	0.37	0.55	1.54	0.68	0.092		0	15.7	1.61	0.6	0.22	0.3	0.67	1.65	0.66
3	0.17	0.6	0.23	0.83	0.99	1.16	0.085		3	6.19	2.21	0.42	0.52	0.4	0.42	0.8	0.83
5	0.2	0.44	0.13	0.82	1.06	0.75	0.088		5	5.62	0.63	0.97	0.98	0.67	1.49	1.47	0.51
7	0.3	0.52	0.41	1.27	0.87	1.21	0.38		7	2.57	2.02	1.54	0.49	0.67		1.85
9		0.5	0.39	1.05	0.74	1.07	0.21		9	3.95	1.54	0.51	0.33	0.57	0.83	1.48	0.62
	PCs CD27+CD38+CD20loCD62L+_G1								PCs CD27+CD38+CD20loa4B1+_G1
	P018	P027	P037	P038	P066	P068	P081		P018	P027	P037	P038	P066	P068	P081
1	24.4	11.5	22.6	21.8	25.7	11	44.3		6.67	15.4	6.99	1.18	11	14.2	22.7
9	14.8		52.8	43.3	36.2	9.76	46.1		16.3		32.4	6.21	49.3	51.4	21.3
11	41.5	28.5		38.6	31.9	16	31.6		18.5	25.7		3.78	48.4	38.5	16.1
13	22.2	40.2		49.4	36.4	13.1	28.3		0	27.6		3.25	29.7	28.7	21.7
15	38.9				22.9	13	4.76		5.56				17.9	26.7	4.76
0	26.7	11.8	21.3	37.9	11.4	11	25		0	23.5	11	1.72	7.92	23.6	8.33
3	23.4	21.4	25.3	30.2	26.3	11.6	13.3		6.38	23.5	7.59	0.47	14	20.2	6.67
5	28.3	15.1	46.9	29.9	45.3	14.3	44.1		11.3	12.3	12.5	3.02	58.8	33.3	37.3
7	58	22.9	55.3	49.5	43.3	29.4	48.3		33	37.5	21.3	10.2	31.4	27.5	33.3
9		27.6	37.7	39.3	33.4	10.3	28.7			44.7	19.2	14.5	31.6	27.6	41.2
	PCs CD27+CD38+CD20loCD62L+_G3								PCs CD27+CD38+CD20loa4B1+_G3
	P004	P036	P040	P042	P043	P046	P048	P071	P004	P036	P040	P042	P043	P046	P048	P071
1	19	9.6	55.3	13	21.9	22.4	19.2	22.1	20.4	9.6	25.4	1.45	5.06	2.24	18.8	3.99
9	29.4	29.5		33.2	35.1	35.4	20.1	44.8	23.2	12		2.87	22.7	25.3	29	26.3
11	33.8	30.3	31.8	27.1	30.2	26.5	30.6	37.9	15.7	14.2	13.6	0	14.2	7.79	11.9	14.9
13	21.8	27.1	36.9	23.3	27.3	26.9	30	38.5	9.54	25	8.28	2.33	14.5	4.65	6.62	13.2
15	9.97	9.88	17.2	25.4	9.38	22.4	22.5	21.6	5.15	6.17	9.82	0	4.69	5.61	8.31	16.4
0	9.03	14.5	27.2	7.41	21	21.5	16	14.4	3.8	9.19	7.2	1.85	11	5.49	4.88	5.86
3	8.63	3.25	36.9	6.49	22.5	11.9	13.8	9.11	6.56	6.32	6.88	1.3	2.94	3.97	2.48	6.59
5	5.34	25	51.7	20.9	26.4	52.5	22.8	9.79	6.31	3.41	14.4	3.86	5.62	36	14	3.36
7	19.9	20.9	39.9	26.1	38.8		22.7		18.8	15	17.8	9.42	16.5		13.7
9	17	20.3	46.9	26	29.6	38.6	23.4	13.7	20.1	14.4	11.7	14.3	13.2	23.2	18	6.22
	G1_CD19+CD20loCD86+								G3_CD19+CD20loCD86+
	P018	P027	P037	P038	P066	P068	P081		P004	P036	P040	P042	P043	P046	P048	P071
1	17.3	77.1	84	75.8	95.9	58.7	81.4		83.9	71.2	85.3	57.4	77.9	84.8	81	53.2
9	68.7		89.6	93.7	84.8	82.4	91.6		95.1	85.3		70.7	88.5	74.9	82.5	84.5
11	28	75.6		90	91.3	40.2	80.9		94	70.5	69.7	51.2	73.7	41.5	80.9	79.1
13	12.1	78.6		87.3	84	54.3	52.4		63.1	55.2	49.4	56.4	66.8	41.3	73.7	73.8
15	11.1				51.7	29.2	37.1		61.8	56.3	49	42.8	46.2	30.9	73.7	83.7
0	34.3	70.5	72.2	79	91.2	58.8	63.2		94.3	83.3	74.6	39.1	65.5	77.9	83	56.6
3	14.4	91	62.8	78.2	90.5	61.9	40.5		92.7	71.6	64	69.1	54.9	39.4	53	62.7
5	17.3	76	47.3	74.4	90.5	44.3	68.6		77.3	51	76.8	85.8	59.8	72.4	83.7	52.4
7	27.8	77.9	73.1	70.1	87.9	71.1	88.7		88.4	87.4	92.8	53.4	82.8		83.2
9		80.3	65.7	73.2	83.6	66.2	69.1		87.3	89.1	74.3	66.9	75.6	75.8	82.9	52.5

## Sheet: Fig 1g
cTfh
		Cohort 1 Group 2
	Total TFH %CD4+RA-CXCR3+CXCR5+CCR7-CCR6-ICOS+PD1+
	11	12	14	24	47	65	84
1	2.19	1.71	3.33	1.56	2.43	4.53	1.38
9	27.8	5.9	14.9	13.2	35.4	18.6	19.4
11	12.6	3.07	5.69	9.88	3.33	5.8	11.5
13	4.02	2.99	6.67	4.33	8.31	13	6.25
15	2.61	2.51		6.22	8.68	7.5	3.98
0	2.73	1.85	0	0.51		4.88	1.57
3	3.26	1.47	1.43		1.7	6.15	1.48
5	0.89	5.51	2.18	3.56	3.77	6.64	1.06
7	2.14	7.62		1.32	2.77	5.42	2.53
9	1.14	7.04	1.89	1.55	4.88	6.25	2.73

## Sheet: SFig 16a
All zero values are given an arbitrary value of 0.1 spots/million PBMCs for analysis
Total IgG-BMEM ELISpot results: data are spots/million PBMCs
															PRISM time points
Clincal Trial	Group	Sample ID	d1	d29	d50	d57	d78	d85	d106	d180	d209	d237	d265	d365	V1	V2
EBL2001	1	21	56250	38250	46000						19500				37000	25000
EBL2001	1	52	56500	32250	63000						35750
EBL2001	1	103	58000	57000	66500						67500
EBL2001	1	107	8250	11750	23500						26500				16000	16250
EBL2001	1	108	2750	5000	4250						5250
EBL2001	1	163	5775	4150	3825						4275				39500	37250
EBL2001	1	201	49500	29000	34500						52000				38500	58497.5
EBL2001	1	202	39250	29500	50000						54500
EBL2001	1	205	26750	13250	26750						21750				23500	9500
EBL2001	1	230	51000	46500	36000						47500
EBL2001	1	311	33250	27250	32750						35000				13750	19000
EBL2001	1	360	36250	47500	41250						42500
EBL2001	1	469	43750	49250	61500						67000
EBL2001	2	15	10250			20750	39250					30250			4675	6900
EBL2001	2	57	16250			22000	16500					10000
EBL2001	2	87	3100			1450	1500					1350			44747.5	37000
EBL2001	2	94	7000			10250	6500					3500
EBL2001	2	96	5250			8750	6000					8000
EBL2001	2	120	4750			6250	11750					6750
EBL2001	2	175	73000			54500	38750					54500
EBL2001	2	186	39250			41250	57500					66750			29995	20000
EBL2001	2	195	57250			62000	71000					79250
EBL2001	2	197	53000			65000	73250					46500			67750	57745
EBL2001	2	199	26750			36500	14750					39500			41750	70495
EBL2001	2	208	38500			64750	53500					47250
EBL2001	2	233	60750			59500	62250					49500			50250	51000
EBL2001	3	31	12000					12000	18250				15250
EBL2001	3	33	25500					31000	39750				23250		18500	13000
EBL2001	3	34	28750					30000	43250				27000
EBL2001	3	132	4000					5900	6350				3900		45000	45000
EBL2001	3	152	4375					4175	5650				5825		54750	60250
EBL2001	3	153	27750					31250	31500				32000
EBL2001	3	176	10750					16250	6000				5750		66985	63735
EBL2001	3	194	38000					48750	46000				47500
EBL2001	3	203	20500					25500	37250				15750		49245	44000
EBL2001	3	206	26000					48750	37250				45000
EBL2001	3	217	39000					53250	49000				50250
EBL2001	3	247	69000					62500	71250				64250		66750	63000
EBL2001	3	276	52500					55500	53000				40250
EBL2002	1	126	39000	20750	44000					33500				52750
EBL2002	1	152	34250	27500	38250									34500
EBL2002	1	555	19000	12500	22750					23250				46000
EBL2002	1	571	46500	34500	46500					30500				46500
EBL2002	1	574	24750	19750	29750					40250				18000
EBL2002	1	625	24500	1250	33500					24750				30500
EBL2002	1	719	44750	45500	30750					36250				21000
EBL2002	1	769	25750	55250	27750					34000				23500
EBL2002	2	156	52250			58250	45250			55000				40000
EBL2002	2	271	35250			16000	28000			29000
EBL2002	2	376	27000			38000	24500			35750				24750
EBL2002	2	414	45250			30750	43250			45250				47250
EBL2002	2	454	11500			8750	5250			15750				12250
EBL2002	2	470	22000			32500	41500			29750				30750
EBL2002	2	476	12000			12750	17500			10000				11000
EBL2002	2	488	21250			32750	27500			44250				30000
EBL2002	2	658	38500			33750	31500			23250				46000
EBL2002	2	813	50250			13250	19500			35000				40250
EBL2002	2	862	31250			22500	19000			32000				12250

## Sheet: SFig 16b
All zero values are given an arbitrary value of 0.1 spots/million PBMCs for analysis
EBOV-GP-IgG-BMEM ELISpot results: data are spots/million PBMCs						EBL2002 sites
Clinical Trial	Group	Site	Sample ID	d1	d29	d50	d57	d78	d85	d106	d180	d209	d237	d264	d365
EBL2002	1	BF	555	1.25	0.1	6.25					36.25				33.75
EBL2002	1	BF	719	0.1	0.1	0.1					0.1				0.1
EBL2002	1	BF	769	0.1	0.1	2.5					6.25				0.1
EBL2002	1	KE	571	0.1	21.25	62.5					36.25				15
EBL2002	1	KE	574	1.25	0.1	146.25					92.5				0.1
EBL2002	1	KE	625	6.25	0.1	195					75				41.25
EBL2002	1	UG	126	0.1	1.25	0.1					0.1				8.75
EBL2002	1	UG	152	0.1	0.1	13.75									12.5
EBL2002	2	BF	658	0.1			0.1	71.25			43.75				63.75
EBL2002	2	KE	376	1.25			3.75	87.5			28.75				0.1
EBL2002	2	KE	414	0.1			0.1	87.5			73.75				0.1
EBL2002	2	KE	454	3.75			0.1	30			42.5				12.5
EBL2002	2	KE	488	0.1			0.1	51.25			75				28.75
EBL2002	2	KE	813	0.1			0.1	16.25			50				43.75
EBL2002	2	KE	862	0.1			0.1	37.5			3.75				2.5
EBL2002	2	UG	156	2.5			8.75	33.75			7.5				5
EBL2002	2	UG	271	2.5			2.5	18.75			0.1
EBL2002	2	UG	470	0.1			10	105			10				10
EBL2002	2	UG	476	0.1			0.1	0.1			0.1				0.1

## Sheet: SFig 16d
All zero values are given an arbitrary value of 0.1 spots/million PBMCs for analysis
Cohort 2 ex vivo ELISPot anti-EBOV-GP-IgG-ASC
Clinical Trial	Group	Sample ID	d1	d11	d0	d7
EBL2001	1	21			1.25
EBL2001	1	30			2.5	13.75
EBL2001	1	32			5
EBL2001	1	52			0.1	56.25
EBL2001	1	64			1.25	30
EBL2001	1	77	1.25	13.75		2.5
EBL2001	1	80			8.75
EBL2001	1	103	0.1		7.5	38.75
EBL2001	1	105	0.1	26.25	2.5	42.5
EBL2001	1	106	0.1	2.5	3.75	1.25
EBL2001	1	107	0.1	6.25	0.1	23.75
EBL2001	1	108	0.1	0.1	0.1	0.1
EBL2001	1	113	1.25	1.25		37.5
EBL2001	1	115	1.25	1.25	0.1	5
EBL2001	1	116	1.25	15	6.25	91.25
EBL2001	1	123	0.1	8.75	0.1	35
EBL2001	1	141	0.1	25	1.25	0.1
EBL2001	1	163	1.25	3.75	0.1	2.5
EBL2001	1	185	0.1	1.25	0.1
EBL2001	1	193	0.1		3.75	7.5
EBL2001	1	201	0.1		0.1	60
EBL2001	1	202	0.1	0.1	0.1	0.1
EBL2001	1	205	0.1		0.1	0.1
EBL2001	1	211				0.1
EBL2001	1	215	0.1	1.25	0.1	82.5
EBL2001	1	230	0.1	1.25	0.1	47.5
EBL2001	1	266	0.1	2.5	0.1	36.25
EBL2001	1	311	0.1	0.1	5	43.75
EBL2001	1	338	0.1	2.5	1.25	47.5
EBL2001	1	360	1.25	0.1	0.1	110
EBL2001	1	398	0.1	0.1	2.5	0.1
EBL2001	1	407	0.1	67.5	0.1	86.25
EBL2001	1	461	0.1	2.5	0.1	8.75
EBL2001	1	469	0.1	0.1	0.1	32.5
EBL2001	1	484	0.1	1.25	3.75	33.75
EBL2001	2	15			0.1	51.25
EBL2001	2	22			0.1	132.5
EBL2001	2	45				56.25
EBL2001	2	56			2.5	21.25
EBL2001	2	57			0.1	0.1
EBL2001	2	59			2.5	38.75
EBL2001	2	61	0.1	23.75	0.1	40
EBL2001	2	75	0.1	21.25	0.1	3.75
EBL2001	2	82	0.1	1.25	7.5	21.25
EBL2001	2	87	0.1	25	0.1	53.75
EBL2001	2	94			3.75	20
EBL2001	2	96	0.1	6.25	1.25	55
EBL2001	2	97	0.1	3.75	0.1	6.25
EBL2001	2	110	0.1	0.1	2.5	65
EBL2001	2	120	0.1	6.25	0.1	82.5
EBL2001	2	136	0.1	11.25	0.1	58.75
EBL2001	2	140	0.1	0.1	0.1	72.5
EBL2001	2	168	5	11.25	0.1	116.25
EBL2001	2	175	0.1	1.25	2.5	75
EBL2001	2	183	1.25	12.5	3.75	156.25
EBL2001	2	186	0.1	0.1	0.1	76.25
EBL2001	2	187	0.1	2.5	3.75	88.75
EBL2001	2	188	3.75
EBL2001	2	189	0.1	5	0.1	100
EBL2001	2	190	0.1	0.1	0.1	27.5
EBL2001	2	195	0.1	0.1	0.1	148.75
EBL2001	2	197	0.1	5	8.75	20
EBL2001	2	199	0.1			51.25
EBL2001	2	208	0.1	0.1	0.1	0.1
EBL2001	2	233	0.1	1.25	2.5	0.1
EBL2001	2	285	0.1	3.75	0.1	82.5
EBL2001	3	10	0.1	0.1	0.1	0.1
EBL2001	3	25			0.1	88.75
EBL2001	3	31	0.1	5	0.1	62.5
EBL2001	3	33			0.1	45
EBL2001	3	34			0.1	0.1
EBL2001	3	35			0.1	81.25
EBL2001	3	51			0.1	80
EBL2001	3	58			0.1	148.75
EBL2001	3	63	0.1	13.75	0.1	1.25
EBL2001	3	67	0.1	0.1	0.1
EBL2001	3	69	0.1	0.1	3.75	3.75
EBL2001	3	74			2.5	18.75
EBL2001	3	88			1.25	77.5
EBL2001	3	132	0.1	12.5	0.1	98.75
EBL2001	3	148	0.1	5	1.25	33.75
EBL2001	3	152	0.1	0.1	0.1	43.75
EBL2001	3	153	0.1	0.1	0.1	35
EBL2001	3	154	0.1	3.75	1.25
EBL2001	3	155	0.1	6.25	3.75	26.25
EBL2001	3	171	0.1	7.5	6.25	102.5
EBL2001	3	174	0.1	7.5	0.1	185
EBL2001	3	176	0.1	6.25	0.1	21.25
EBL2001	3	194	2.5	1.25	1.25
EBL2001	3	203	0.1	2.5	0.1	95
EBL2001	3	206	0.1		1.25	65
EBL2001	3	217	0.1	33.75	11.25	123.75
EBL2001	3	22	0.1	5	0.1	1.25
EBL2001	3	234	0.1	0.1		133.75
EBL2001	3	247	0.1	1.25	0.1
EBL2001	3	276	0.1	0.1	5	175
EBL2001	3	387	0.1	1.25
EBL2001	3	406	0.1	0.1	0.1	43.75

[truncated: 81 more sheets: SFig 17a, SFig 17b, SFig 17c, SFig 17d, SFig 17e, SFig 17f, SFig 17g, SFig 17h, SFig 17i, SFig 17j, SFig 17k, SFig 17l, SFig 17m, SFig 17n, SFig 18a, SFig 18b, SFig 18c, SFig 18d, SFig 18e, SFig 18f …]
